# Supplementary material for: Combined deletion of Bap1, Nf2, and Cdkn2ab causes rapid onset of malignant mesothelioma in mice
Source: J Exp Med. 2020 Apr 9;217(6):e20191257. doi: 10.1084/jem.20191257 (PMC7971132; doi:10.1084/jem.20191257)
Supplement: Table S1 — lists differentially expressed genes, KEGG pathways, mice strains, and antibodies. [file JEM_20191257_TableS1.xlsx]

## Sheet: Sheet1
Table S1. Lists of differentially expressed genes, KEGG pathways, mice strains, and antibodies
(A) List of differentially expressed genes in BNC (n = 3) vs NC (n = 3) mouse mesothelioma cells. (B) Incidence of tumor in different strains of mice upon intrathoracic inactivation of conditional alleles. (C) List of significant enriched selected KEGG pathways. (D) List of antibodies used. (E) Significantly enriched selected pathways in BNC tumors compared with NC mouse mesothelioma tumors as de…

## Sheet: A
entrezgene	ensembl_gene_id	external_gene_name	chromosome_name	start_position	end_position	baseMean	log2FoldChange	lfcSE	stat	pvalue	padj	BNC_1_JB81	BNC_2_JB91	BNC_2_JB97	NC_1_JB84	NC_2_JB87	NC_3_JB93
14397	ENSMUSG00000029211	Gabra4	5	71569749	71658308	1886.39	13.1441	2.13853	6.14635	7.93e-10	2.93e-08	1.26975	1.2549	-0.230353	-0.794562	-0.705165	-0.794562
20319	ENSMUSG00000027996	Sfrp2	3	83766321	83774316	3552.68	12.562	1.15509	10.8753	1.51e-27	6.52e-25	1.1067	1.12544	0.412718	-0.940334	-0.826431	-0.878093
14400	ENSMUSG00000029212	Gabrb1	5	71658113	72149037	419.146	11.936	2.59395	4.60149	4.19e-06	6.06e-05	1.28766	1.27691	-0.41672	-0.715952	-0.715952	-0.715952
20472	ENSMUSG00000024134	Six2	17	85684277	85688274	349.287	11.673	2.82249	4.1357	3.54e-05	0.000396247	1.25716	1.31866	-0.515547	-0.686757	-0.686757	-0.686757
18213	ENSMUSG00000059146	Ntrk3	7	78175959	78738012	321.936	11.5553	2.8935	3.99354	6.51e-05	0.000658575	1.28116	1.29686	-0.537624	-0.680133	-0.680133	-0.680133
56543	ENSMUSG00000040896	Kcnd3	3	105452330	105674002	228.243	11.0592	2.5386	4.35639	1.32e-05	0.000168204	1.27722	1.28783	-0.419904	-0.715049	-0.715049	-0.715049
433182	ENSMUSG00000059040	Eno1b	18	48045335	48048378	438.374	11.0383	1.21615	9.07636	1.12e-19	2.1e-17	0.84597	0.864314	1.0216	-0.942017	-0.942017	-0.847848
208890	ENSMUSG00000040569	Slc26a7	4	14502430	14621805	124.333	10.1832	1.40818	7.23151	4.78e-13	3.3e-11	1.19833	1.10534	0.296806	-0.866823	-0.866823	-0.866823
20191	ENSMUSG00000021313	Ryr2	13	11553102	12106945	122.218	10.1582	1.83025	5.55019	2.85e-08	7.2e-07	1.27428	1.28632	-0.391537	-0.723022	-0.723022	-0.723022
109205	ENSMUSG00000038248	Sobp	10	43002500	43174530	230.904	10.1134	1.43912	7.02752	2.1e-12	1.31e-10	1.18829	1.17877	0.177503	-0.886228	-0.886228	-0.772109
230971	ENSMUSG00000057751	Megf6	4	154170730	154275713	639.735	10.1039	1.38303	7.30563	2.76e-13	1.97e-11	1.26256	1.28179	-0.307284	-0.743468	-0.733618	-0.759986
12824	ENSMUSG00000022483	Col2a1	15	97975602	98004695	1064.5	10.0917	0.847207	11.9118	1.03e-32	6.65e-30	0.724259	0.774768	1.20105	-0.886095	-0.873523	-0.940457
20649	ENSMUSG00000060429	Sntb1	15	55638843	55906949	218.061	10.03	1.76899	5.66991	1.43e-08	3.94e-07	1.29061	1.27268	-0.432552	-0.758781	-0.613183	-0.758781
620393	ENSMUSG00000087247	Alkal1	1	6359218	6394731	192.188	9.84704	1.21914	8.07704	6.64e-16	7.68e-14	0.836378	0.867228	1.0249	-0.961787	-0.804927	-0.961787
NA	ENSMUSG00000072476	Gm9008	6	76495432	76497784	88.9871	9.7001	1.219	7.95742	1.76e-15	1.84e-13	0.909306	0.889921	0.93905	-0.912759	-0.912759	-0.912759
72948	ENSMUSG00000021573	Tppp	13	74009407	74035753	2018.99	9.66611	1.27769	7.56528	3.87e-14	3.18e-12	1.28378	1.28751	-0.46792	-0.68201	-0.710251	-0.711111
16011	ENSMUSG00000026185	Igfbp5	1	72857932	72874884	302.322	9.52844	1.5257	6.24528	4.23e-10	1.65e-08	1.23235	1.31251	-0.32641	-0.701557	-0.689818	-0.827075
224129	ENSMUSG00000022840	Adcy5	16	35154877	35305737	717.289	9.39955	1.1716	8.02283	1.03e-15	1.14e-13	1.20557	1.22306	0.038052	-0.789497	-0.739842	-0.937341
56079	ENSMUSG00000028373	Astn2	4	65380803	66404611	69.2046	9.33823	1.42144	6.56957	5.05e-11	2.34e-09	1.2279	1.0776	0.290595	-0.865367	-0.865367	-0.865367
11602	ENSMUSG00000027460	Angpt4	2	151911210	151945337	128.858	9.27019	1.51389	6.12343	9.16e-10	3.33e-08	1.24686	1.20333	-0.0154091	-0.870844	-0.693089	-0.870844
53318	ENSMUSG00000031636	Pdlim3	8	45885461	45919548	123.793	9.21123	1.32425	6.95584	3.5e-12	2.11e-10	0.678862	0.687151	1.29665	-0.948645	-0.765378	-0.948645
67295	ENSMUSG00000021700	Rab3c	13	110054187	110280996	633.043	9.13685	0.694446	13.157	1.55e-39	1.38e-36	1.00269	0.970903	0.749157	-1.02164	-0.857809	-0.8433
23850	ENSMUSG00000073530	Pappa2	1	158711727	158980490	6570.17	9.12654	1.08664	8.39884	4.51e-17	6.36e-15	1.17881	1.19016	0.151261	-0.93766	-0.650584	-0.931983
NA	ENSMUSG00000081824	BC002163	16	42955631	42955949	57.5098	9.07059	1.24868	7.26414	3.75e-13	2.65e-11	1.02524	0.806904	0.899883	-0.910676	-0.910676	-0.910676
229706	ENSMUSG00000027894	Slc6a17	3	107467543	107518018	55.0947	9.00849	1.23665	7.28456	3.23e-13	2.29e-11	0.923793	0.885279	0.929226	-0.912766	-0.912766	-0.912766
NA	ENSMUSG00000084349	Rpl3-ps1	X	13202571	13203780	102.723	8.94251	1.21626	7.35249	1.95e-13	1.44e-11	0.945646	0.929352	0.85539	-0.975139	-0.780111	-0.975139
234564	ENSMUSG00000031725	Ces1f	8	93256236	93279747	52.152	8.92969	2.04064	4.37593	1.21e-05	0.000155064	1.26891	1.30656	-0.508211	-0.689084	-0.689084	-0.689084
14261	ENSMUSG00000040181	Fmo1	1	162829561	162866610	198.834	8.92048	1.54204	5.78486	7.26e-09	2.17e-07	1.28466	1.26891	-0.371915	-0.684571	-0.671371	-0.825717
13992	ENSMUSG00000022332	Khdrbs3	15	68928420	69093512	187.147	8.91943	1.08145	8.24768	1.62e-16	2.11e-14	0.844922	0.800755	1.07195	-0.981155	-0.755314	-0.981155
12623	ENSMUSG00000057074	Ces1g	8	93302369	93337308	266.193	8.84652	1.17506	7.52855	5.13e-14	4.06e-12	1.20927	1.21748	0.0542827	-0.824144	-0.811426	-0.845469
11647	ENSMUSG00000028766	Alpl	4	137741733	137796384	93.6521	8.80879	1.60154	5.5002	3.79e-08	9.28e-07	1.24391	1.26416	-0.188514	-0.838517	-0.64252	-0.838517
51795	ENSMUSG00000090084	Srpx	X	10037977	10117709	1331.73	8.6567	2.14577	4.03432	5.48e-05	0.000568585	1.26087	1.28978	-0.436466	-0.845491	-0.499165	-0.769523
11606	ENSMUSG00000031980	Agt	8	124556534	124569706	41.7005	8.60746	1.63337	5.26975	1.37e-07	2.98e-06	1.20507	1.26954	-0.0674136	-0.802399	-0.802399	-0.802399
29820	ENSMUSG00000060548	Tnfrsf19	14	60963875	61046490	80.4987	8.58984	1.65944	5.17635	2.26e-07	4.72e-06	1.29848	1.23273	-0.281535	-0.818265	-0.613145	-0.818265
237553	ENSMUSG00000050663	Trhde	10	114398823	114802307	139.278	8.46647	1.14851	7.3717	1.68e-13	1.26e-11	1.05613	1.0741	0.547301	-0.975817	-0.725895	-0.975817
71096	ENSMUSG00000025909	Sntg1	1	8361475	9299878	73.7163	8.46109	1.33552	6.33541	2.37e-10	9.74e-09	0.658824	0.674068	1.31784	-0.957488	-0.73575	-0.957488
229791	ENSMUSG00000044667	Plppr4	3	117319139	117360876	69.9334	8.38619	1.73125	4.844	1.27e-06	2.15e-05	1.31188	1.23838	-0.379214	-0.794892	-0.581264	-0.794892
26878	ENSMUSG00000033849	B3galt2	1	143640664	143654614	34.0903	8.31719	1.42294	5.84508	5.06e-09	1.57e-07	1.25074	0.996128	0.379533	-0.875467	-0.875467	-0.875467
239606	ENSMUSG00000036298	Slc2a13	15	91267696	91573261	64.9859	8.28052	1.28041	6.46708	9.99e-11	4.39e-09	1.08705	0.988847	0.61914	-0.975923	-0.743187	-0.975923
14119	ENSMUSG00000024598	Fbn2	18	58008623	58209926	2076.09	8.27874	0.916039	9.03753	1.6e-19	2.96e-17	1.15638	1.15236	0.274215	-0.930549	-0.706727	-0.945671
NA	ENSMUSG00000094685	Gm5900	7	104949915	104950289	33.0199	8.26975	1.27392	6.49155	8.5e-11	3.79e-09	0.823377	0.958502	0.953517	-0.911799	-0.911799	-0.911799
75444	ENSMUSG00000058925	1700011I03Rik	18	57533780	57731065	31.3591	8.19584	2.45171	3.34291	0.000829046	0.00541352	1.3117	1.27007	-0.645441	-0.645441	-0.645441	-0.645441
14586	ENSMUSG00000022103	Gfra2	14	70890130	70979838	472.812	8.17176	0.991999	8.23767	1.76e-16	2.27e-14	1.19846	1.19683	0.115222	-0.901255	-0.730847	-0.878413
12970	ENSMUSG00000033501	Crygs	16	22805203	22811410	59.9838	8.16635	1.80723	4.5187	6.22e-06	8.63e-05	1.32831	1.23532	-0.45331	-0.760602	-0.760602	-0.589115
23792	ENSMUSG00000025964	Adam23	1	63445891	63596276	1558.46	8.07733	0.586107	13.7813	3.3e-43	3.36e-40	1.0559	1.06407	0.573022	-0.917284	-0.830904	-0.944806
72301	ENSMUSG00000062760	1810041L15Rik	15	84379203	84447097	27.7192	8.01838	1.79027	4.47886	7.5e-06	0.000101637	1.29265	1.23254	-0.229059	-0.765379	-0.765379	-0.765379
239420	ENSMUSG00000022311	Csmd3	15	47580637	48792063	80.571	7.79135	1.24311	6.26761	3.67e-10	1.45e-08	1.0923	1.15225	0.38103	-0.952812	-0.952812	-0.71995
NA	ENSMUSG00000064193	Gm4735	2	80837141	80838442	164.927	7.74508	0.790569	9.79684	1.16e-22	2.9e-20	0.869872	0.810122	1.04826	-0.930208	-0.842521	-0.95553
17105	ENSMUSG00000069516	Lyz2	10	117277331	117282321	243.034	7.71215	1.28971	5.97974	2.23e-09	7.31e-08	1.23906	1.30068	-0.330438	-0.889282	-0.630573	-0.689444
329941	ENSMUSG00000056174	Col8a2	4	126286793	126314330	699.738	7.64962	1.12889	6.77624	1.23e-11	6.63e-10	1.24455	1.26422	-0.199119	-0.896618	-0.632541	-0.780492
235435	ENSMUSG00000032401	Lctl	9	64117147	64138118	21.1106	7.62593	1.34973	5.64999	1.6e-08	4.31e-07	0.984446	1.0553	0.676577	-0.905439	-0.905439	-0.905439
14017	ENSMUSG00000078771	Evi2a	11	79526560	79530609	40.93	7.60861	1.25622	6.05676	1.39e-09	4.76e-08	0.842958	0.858641	1.01722	-1.00063	-0.717567	-1.00063
67971	ENSMUSG00000014846	Tppp3	8	105467493	105471526	1571.5	7.55992	1.17803	6.41743	1.39e-10	5.94e-09	1.25405	1.3223	-0.536703	-0.696585	-0.628528	-0.714533
12291	ENSMUSG00000020866	Cacna1g	11	94408391	94474198	279.27	7.55551	0.927637	8.1449	3.8e-16	4.66e-14	1.15111	1.24885	0.109157	-0.804875	-0.89297	-0.811277
15439	ENSMUSG00000031722	Hp	8	109575128	109579172	175.319	7.55054	1.21782	6.20005	5.64e-10	2.16e-08	1.23069	1.27741	-0.197549	-0.922799	-0.68728	-0.700478
233744	ENSMUSG00000038156	Spon1	7	113765998	114043370	66.7303	7.50011	1.70219	4.40615	1.05e-05	0.000136915	1.28545	1.28761	-0.550404	-0.59734	-0.796717	-0.628606
11514	ENSMUSG00000022376	Adcy8	15	64699042	64922296	224.233	7.43569	1.25127	5.94251	2.81e-09	9.08e-08	1.22606	1.25391	-0.125931	-0.939833	-0.594502	-0.819703
NA	ENSMUSG00000097451	Rian	12	109603940	109661716	93.8924	7.37997	0.933251	7.90781	2.62e-15	2.61e-13	0.865255	0.745146	1.10181	-0.852349	-1.04411	-0.81575
93960	ENSMUSG00000031661	Nkd1	8	88521354	88594884	316.172	7.35003	1.22785	5.98611	2.15e-09	7.1e-08	1.21432	1.26282	-0.124552	-0.960517	-0.58722	-0.804849
14836	ENSMUSG00000021095	Gsc	12	104471209	104473330	17.0439	7.31731	1.70726	4.28599	1.82e-05	0.00022207	1.33918	1.10912	-0.0134005	-0.811635	-0.811635	-0.811635
NA	ENSMUSG00000010492	Uckl1os	2	181578480	181585170	96.448	7.28282	1.18919	6.12421	9.11e-10	3.32e-08	1.16051	1.25037	0.0641241	-0.796199	-0.693519	-0.985284
15160	ENSMUSG00000022766	Serpind1	16	17331371	17343575	16.5344	7.27091	1.38146	5.26319	1.42e-07	3.08e-06	0.892782	0.715413	1.10905	-0.905748	-0.905748	-0.905748
15245	ENSMUSG00000064325	Hhip	8	79965851	80058006	31.1854	7.21571	1.30181	5.54283	2.98e-08	7.46e-07	1.03414	1.01351	0.645897	-1.00413	-0.685293	-1.00413
20616	ENSMUSG00000033419	Snap91	9	86765923	86880654	15.3085	7.15886	1.67531	4.27316	1.93e-05	0.000232885	0.45474	0.387777	1.61941	-0.820642	-0.820642	-0.820642
68725	ENSMUSG00000046999	1110032F04Rik	3	68869586	68872163	29.9285	7.15561	1.61669	4.42607	9.6e-06	0.000126369	1.18849	1.29636	-0.147373	-0.882396	-0.572689	-0.882396
16181	ENSMUSG00000026981	Il1rn	2	24336853	24351494	164.892	7.1543	1.10201	6.49202	8.47e-11	3.79e-09	1.21249	1.24069	-0.0409459	-0.980991	-0.68155	-0.74969
52589	ENSMUSG00000051359	Ncald	15	37366175	37792570	234.365	7.1183	2.17281	3.27608	0.00105258	0.00661232	1.2575	1.23543	-0.203048	-0.894521	-0.500839	-0.894521
213436	ENSMUSG00000047686	Zcchc5	X	106837082	106840644	78.5415	7.02879	1.36467	5.15053	2.6e-07	5.33e-06	1.25339	1.27146	-0.272123	-0.908296	-0.602978	-0.741457
20855	ENSMUSG00000014813	Stc1	14	69029238	69041804	45.4941	6.91842	1.26622	5.46384	4.66e-08	1.11e-06	1.17013	1.15748	0.239551	-0.758341	-1.01087	-0.797943
12801	ENSMUSG00000044288	Cnr1	4	33924593	33948831	25.2196	6.90919	1.49317	4.62721	3.71e-06	5.47e-05	0.604062	0.369949	1.5345	-0.923726	-0.923726	-0.661063
14940	ENSMUSG00000079186	Gzmc	14	56231441	56234656	12.8225	6.90718	1.6078	4.29603	1.74e-05	0.000213489	1.27472	1.0525	0.245848	-0.857689	-0.857689	-0.857689
208898	ENSMUSG00000062151	Unc13c	9	73479422	73968966	443.501	6.89057	1.03656	6.64754	2.98e-11	1.44e-09	1.20579	1.16631	0.134279	-0.973788	-0.616216	-0.916383
22634	ENSMUSG00000019817	Plagl1	10	13060504	13131694	421.532	6.88979	1.18988	5.79034	7.02e-09	2.12e-07	1.19634	1.18732	0.0873081	-1.04311	-0.565659	-0.862193
NA	ENSMUSG00000021268	Meg3	12	109541001	109571726	44.8481	6.87506	1.09418	6.28332	3.31e-10	1.32e-08	0.912766	0.962358	0.849616	-1.07565	-0.79209	-0.857004
12931	ENSMUSG00000007888	Crlf1	8	70493158	70504081	878.404	6.86735	0.587378	11.6915	1.41e-31	8.02e-29	1.08532	1.12783	0.443465	-0.886447	-0.905897	-0.864275
269642	ENSMUSG00000048142	Nat8l	5	33995984	34005916	45.4586	6.84996	1.12701	6.07797	1.22e-09	4.26e-08	0.922637	1.05404	0.718418	-1.02776	-0.639575	-1.02776
110893	ENSMUSG00000079055	Slc8a3	12	81197915	81333180	162.565	6.84911	1.19913	5.71173	1.12e-08	3.19e-07	1.2992	1.26639	-0.43579	-0.723401	-0.647799	-0.7586
NA	ENSMUSG00000047661	1600012P17Rik	1	158967701	158980463	12.2845	6.8451	1.82344	3.75395	0.000174073	0.00147759	1.18936	1.29523	-0.0983118	-0.795428	-0.795428	-0.795428
18440	ENSMUSG00000022758	P2rx6	16	17561885	17577800	131.773	6.83511	1.47227	4.64258	3.44e-06	5.13e-05	1.20754	1.28333	-0.200192	-0.896334	-0.498006	-0.896334
NA	ENSMUSG00000082534	Gm13712	2	85156101	85158642	11.9081	6.79708	1.51026	4.5006	6.78e-06	9.3e-05	0.500039	0.95712	1.20965	-0.888937	-0.888937	-0.888937
17996	ENSMUSG00000026950	Neb	2	52136647	52378474	123.397	6.75761	1.07865	6.26487	3.73e-10	1.47e-08	1.25329	1.25409	-0.169092	-0.838919	-0.741962	-0.7574
76527	ENSMUSG00000031750	Il34	8	110741829	110805924	278.371	6.73089	0.990204	6.79748	1.06e-11	5.83e-10	1.19926	1.20439	0.0791895	-0.84847	-0.65997	-0.974406
320827	ENSMUSG00000036377	C530008M17Rik	5	76656512	76873554	424.036	6.72963	0.647773	10.3889	2.79e-25	9.44e-23	1.01597	1.01434	0.674239	-0.952438	-0.730705	-1.0214
NA	ENSMUSG00000078183	Gm15610	5	8971948	8972142	11.0807	6.69515	1.43274	4.67298	2.97e-06	4.51e-05	0.864297	1.01608	0.853712	-0.911363	-0.911363	-0.911363
NA	ENSMUSG00000000031	H19	7	142575529	142578143	155.38	6.68486	0.960728	6.95812	3.45e-12	2.1e-10	1.11262	1.15324	0.327992	-0.842493	-0.674258	-1.07709
239217	ENSMUSG00000098557	Kctd12	14	102976581	102982637	1890.55	6.66731	0.863924	7.71747	1.19e-14	1.09e-12	1.24887	1.20324	-0.0190202	-0.803913	-0.717618	-0.911555
81840	ENSMUSG00000029093	Sorcs2	5	36017180	36398139	72.4327	6.63401	0.995777	6.66215	2.7e-11	1.34e-09	1.1004	1.16528	0.340758	-0.830137	-1.04365	-0.732653
192198	ENSMUSG00000049939	Lrrc4	6	28661831	28831747	158.24	6.61064	0.706513	9.35671	8.23e-21	1.7e-18	1.02043	1.0564	0.618955	-0.923807	-0.751306	-1.02067
271786	ENSMUSG00000060988	Galnt13	2	54436317	55118309	20.3944	6.60074	1.69763	3.88821	0.000100987	0.000952652	0.253073	0.188729	1.78675	-0.836275	-0.836275	-0.556004
16009	ENSMUSG00000020427	Igfbp3	11	7206086	7213923	760.718	6.55363	1.11454	5.88011	4.1e-09	1.3e-07	1.25318	1.26072	-0.261123	-0.887211	-0.520915	-0.844653
58242	ENSMUSG00000073295	Nudt11	X	6047453	6055110	19.5238	6.53284	1.32238	4.9402	7.8e-07	1.42e-05	0.868788	1.06022	0.768399	-1.03165	-0.634117	-1.03165
213945	ENSMUSG00000068794	Col28a1	6	7997808	8192617	19.4983	6.53131	1.72671	3.78252	0.000155251	0.00134756	1.25158	1.26384	-0.2791	-0.868821	-0.498671	-0.868821
20766	ENSMUSG00000045539	Sprr3	3	92456502	92458720	18.9181	6.48767	1.42707	4.54615	5.46e-06	7.71e-05	0.942023	1.26668	0.389679	-0.998872	-0.600639	-0.998872
20606	ENSMUSG00000047904	Sstr2	11	113619342	113626028	18.7725	6.4838	1.65519	3.91725	8.96e-05	0.000860425	1.14234	1.33931	-0.142034	-0.876946	-0.876946	-0.585721
NA	ENSMUSG00000084329	Gm6733	11	72833461	72835380	18.2872	6.44433	1.31813	4.88899	1.01e-06	1.77e-05	0.999094	0.82474	0.892691	-1.0095	-1.0095	-0.69753
NA	ENSMUSG00000045008	9030612E09Rik	10	43174704	43176562	9.17959	6.42502	1.89883	3.38367	0.000715232	0.00477324	1.13926	1.34291	-0.102098	-0.793358	-0.793358	-0.793358
16939	ENSMUSG00000043165	Lor	3	92080271	92083142	17.8676	6.40406	1.57846	4.05717	4.97e-05	0.000526092	1.1227	1.29522	0.00463007	-0.940225	-0.542104	-0.940225
12399	ENSMUSG00000070691	Runx3	4	135120652	135177990	102.608	6.39517	0.927679	6.89373	5.43e-12	3.13e-10	1.15641	1.20859	0.174881	-0.840441	-0.747142	-0.9523
108089	ENSMUSG00000020642	Rnf144a	12	26300964	26415254	63.363	6.31961	0.901991	7.00629	2.45e-12	1.51e-10	1.05849	1.03518	0.578292	-1.09917	-0.666916	-0.905884
219134	ENSMUSG00000044461	Shisa2	14	59625308	59631660	16.3755	6.27985	1.71624	3.65907	0.000253127	0.00204151	1.22045	1.28474	-0.238087	-0.510769	-0.878169	-0.878169
NA	ENSMUSG00000084865	Gm15723	10	114801726	114816831	8.1987	6.26154	1.53874	4.06927	4.72e-05	0.000504384	1.02194	1.02085	0.673663	-0.905482	-0.905482	-0.905482
12298	ENSMUSG00000017412	Cacnb4	2	52428320	52676831	33.0788	6.24984	1.59827	3.91039	9.21e-05	0.00088035	1.30072	1.20268	-0.261623	-0.88753	-0.466718	-0.88753
243538	ENSMUSG00000048794	Cfap100	6	90403479	90428797	28.6137	6.23051	1.13662	5.48162	4.21e-08	1.02e-06	0.867613	0.786928	1.05735	-0.781313	-1.09939	-0.831193
14176	ENSMUSG00000029337	Fgf5	5	98254184	98277030	123.388	6.21497	1.07491	5.78186	7.39e-09	2.21e-07	1.29284	1.22165	-0.214269	-0.691059	-0.709831	-0.899333
208777	ENSMUSG00000047793	Sned1	1	93235841	93301065	306.329	6.20926	0.585824	10.5992	3.01e-26	1.16e-23	1.06032	1.09673	0.51873	-0.970559	-0.789497	-0.915719
58226	ENSMUSG00000024112	Cacna1h	17	25374285	25433783	7.86314	6.20198	1.84208	3.36684	0.000760352	0.00503658	1.35313	1.06671	0.0472943	-0.822379	-0.822379	-0.822379
74762	ENSMUSG00000043557	Mdga1	17	29827956	29970087	337.065	6.18483	1.1095	5.57443	2.48e-08	6.34e-07	0.924725	0.992149	0.761658	-1.14321	-0.549868	-0.985455
242506	ENSMUSG00000049122	Frmd3	4	74013442	74202214	144.612	6.18274	1.14274	5.41045	6.29e-08	1.45e-06	1.23848	1.24468	-0.145143	-0.876503	-0.5581	-0.90341
58178	ENSMUSG00000043531	Sorcs1	19	50143299	50678646	491.601	6.17716	1.78665	3.45739	0.000545436	0.00381913	0.96548	1.00324	0.686927	-1.13272	-0.490573	-1.03236
69642	ENSMUSG00000032355	Mlip	9	77102081	77352969	15.1771	6.17414	1.92545	3.2066	0.00134312	0.00806044	1.28714	1.26933	-0.476736	-0.795732	-0.795732	-0.488271
NA	ENSMUSG00000061669	Rpl34-ps2	13	116153781	116154134	7.55063	6.14209	1.5542	3.95194	7.75e-05	0.000764727	0.829231	1.09803	0.79631	-0.907856	-0.907856	-0.907856
100504518	ENSMUSG00000071540	3425401B19Rik	14	32659119	32685272	27.1923	6.13696	1.51501	4.05076	5.11e-05	0.000538136	1.21004	1.31463	-0.292341	-0.940875	-0.607576	-0.683879
258571	ENSMUSG00000045392	Olfr1033	2	86020633	86045171	7.53061	6.13514	1.65701	3.70253	0.000213459	0.00175742	0.788359	0.510563	1.34021	-0.879709	-0.879709	-0.879709
20361	ENSMUSG00000038264	Sema7a	9	57940112	57962865	14.7935	6.12308	1.59704	3.83402	0.000126064	0.00114083	0.437885	0.327636	1.63076	-0.944528	-0.507224	-0.944528
654812	ENSMUSG00000028989	Angptl7	4	148495183	148500460	202.294	6.08182	1.00548	6.04869	1.46e-09	4.98e-08	1.25553	1.29259	-0.329947	-0.731984	-0.699564	-0.786631
14365	ENSMUSG00000007989	Fzd3	14	65192449	65262463	68.8337	6.08158	0.881004	6.90301	5.09e-12	2.97e-10	1.06593	1.09706	0.483537	-0.738446	-0.779705	-1.12837
68655	ENSMUSG00000071984	Fndc1	17	7738569	7827302	45.0718	6.06697	1.50361	4.03494	5.46e-05	0.0005675	1.25455	1.23236	-0.214539	-0.910292	-0.451785	-0.910292
71566	ENSMUSG00000032024	Clmp	9	40685962	40785319	1398.88	6.04932	1.18492	5.10527	3.3e-07	6.56e-06	1.27893	1.27741	-0.577067	-0.776463	-0.409983	-0.792827
210274	ENSMUSG00000037541	Shank2	7	144001928	144424494	91.3473	6.01995	1.45596	4.13468	3.55e-05	0.000397473	1.18756	1.25714	-0.101262	-0.948719	-0.445999	-0.948719
140571	ENSMUSG00000031385	Plxnb3	X	73757090	73772514	40.3256	6.00884	1.09083	5.5085	3.62e-08	8.88e-07	0.607992	0.858602	1.1789	-1.05039	-0.544708	-1.05039
21827	ENSMUSG00000028047	Thbs3	3	89215180	89226837	1397.14	6.00699	0.98112	6.12258	9.21e-10	3.34e-08	1.26994	1.28872	-0.392396	-0.742468	-0.650043	-0.773746
242505	ENSMUSG00000043003	Rasef	4	73714579	73790994	675.319	6.0046	0.898296	6.68444	2.32e-11	1.17e-09	1.27974	1.20601	-0.125915	-0.800689	-0.646574	-0.912573
NA	ENSMUSG00000000948	Gm38393	7	59974149	60005064	147.686	6.00402	0.731866	8.20371	2.33e-16	2.94e-14	0.790343	0.787209	1.11873	-1.03136	-0.667501	-0.997423
18164	ENSMUSG00000025582	Nptx1	11	119538719	119547753	50.7168	5.98641	1.0544	5.67752	1.37e-08	3.79e-07	1.15664	1.25219	0.0828704	-0.863657	-0.724074	-0.903966
70370	ENSMUSG00000027386	Fbln7	2	128862981	128897034	58.039	5.97838	1.38051	4.33055	1.49e-05	0.000187206	1.22457	1.35273	-0.589127	-0.703924	-0.682911	-0.601337
72898	ENSMUSG00000029348	Asphd2	5	112384354	112394866	48.8236	5.97577	1.17024	5.10646	3.28e-07	6.53e-06	1.13977	1.30637	-0.0521998	-1.02522	-0.640445	-0.728266
107585	ENSMUSG00000075707	Dio3	12	110279068	110281097	100.394	5.96291	1.14175	5.22261	1.76e-07	3.78e-06	0.931719	0.916786	0.834992	-1.07423	-0.535046	-1.07423
54670	ENSMUSG00000039529	Atp8b1	18	64528979	64661000	27.1599	5.95728	1.61654	3.6852	0.000228522	0.00186633	1.31517	1.18219	-0.264171	-0.897484	-0.438214	-0.897484
NA	ENSMUSG00000080078	Gm15583	1	146725581	146729090	6.45632	5.9158	1.59365	3.7121	0.000205548	0.00169819	0.854547	1.01541	0.864192	-0.911384	-0.911384	-0.911384
50934	ENSMUSG00000022180	Slc7a8	14	54722216	54781886	6.3883	5.90257	1.84935	3.19169	0.00141441	0.00838925	1.17469	1.21865	0.127771	-0.840371	-0.840371	-0.840371
NA	ENSMUSG00000097503	3110045C21Rik	1	169969409	169972396	12.6664	5.89734	1.36931	4.3068	1.66e-05	0.000204527	0.778802	0.958809	0.950628	-1.06018	-0.567869	-1.06018
18826	ENSMUSG00000021998	Lcp1	14	75131101	75230842	215.031	5.88524	0.589124	9.98983	1.69e-23	4.71e-21	1.08305	1.06032	0.536544	-0.855035	-0.815779	-1.0091
20503	ENSMUSG00000020102	Slc16a7	10	125219270	125389465	6.29994	5.88232	1.7622	3.33805	0.000843692	0.00549403	1.32391	0.936911	0.339637	-0.866818	-0.866818	-0.866818
22354	ENSMUSG00000032528	Vipr1	9	121642716	121672954	6.14336	5.8447	1.62243	3.60244	0.000315248	0.00243492	0.89773	1.0623	0.766528	-0.908852	-0.908852	-0.908852
56175	ENSMUSG00000040605	Bace2	16	97356728	97439012	20.6317	5.77689	1.45066	3.98225	6.83e-05	0.000687259	1.26787	1.2117	-0.133773	-0.645788	-0.998859	-0.701156
235402	ENSMUSG00000049556	Lingo1	9	56618475	56796468	181.436	5.77406	1.13462	5.08897	3.6e-07	7.02e-06	0.948094	0.986765	0.737019	-0.989196	-0.53312	-1.14956
271127	ENSMUSG00000049538	Adamts16	13	70727802	70841811	5.78596	5.75938	1.72003	3.34843	0.000812723	0.00532402	1.17456	1.01002	0.481179	-0.888585	-0.888585	-0.888585
15213	ENSMUSG00000040289	Hey1	3	8663359	8667256	121.204	5.74732	1.21312	4.73762	2.16e-06	3.39e-05	1.27363	1.23792	-0.272404	-0.860938	-0.488748	-0.889458
192216	ENSMUSG00000025666	Tmem47	X	81070698	81097872	838.97	5.72311	0.357481	16.0095	1.1e-57	3.12e-54	1.00343	0.929841	0.792333	-0.955608	-0.782255	-0.987739
435965	ENSMUSG00000001802	Lrp3	7	35200027	35215498	31.2864	5.72199	1.0211	5.60373	2.1e-08	5.5e-07	0.837714	1.03115	0.81231	-0.548369	-1.0664	-1.0664
225518	ENSMUSG00000069378	Prdm6	18	53464546	53575907	35.4208	5.69185	1.63549	3.4802	0.000501033	0.00355898	1.21285	1.30091	-0.367209	-0.881806	-0.382933	-0.881806
13823	ENSMUSG00000024044	Epb41l3	17	69075683	69289989	1288.92	5.67706	1.09879	5.16666	2.38e-07	4.94e-06	0.992962	0.994656	0.627533	-1.15958	-0.390948	-1.06463
102954	ENSMUSG00000073293	Nudt10	X	6168696	6173015	10.7442	5.65766	1.57071	3.60197	0.000315809	0.00243661	1.29474	1.0304	0.159443	-1.0008	-0.482981	-1.0008
14632	ENSMUSG00000025407	Gli1	10	127329882	127341974	115.816	5.6516	0.969564	5.82901	5.58e-09	1.71e-07	1.24425	1.27434	-0.214609	-0.857968	-0.711372	-0.734638
65256	ENSMUSG00000021200	Asb2	12	103321142	103356001	10.4113	5.60829	1.4221	3.94367	8.02e-05	0.000786693	1.06054	0.645685	0.952209	-1.06682	-0.52479	-1.06682
12288	ENSMUSG00000051331	Cacna1c	6	118587240	119196418	304.91	5.57345	0.976957	5.70491	1.16e-08	3.31e-07	0.713217	0.781616	1.15779	-1.11127	-0.528702	-1.01266
NA	ENSMUSG00000083116	Gm13410	2	24178834	24180317	27.5873	5.5734	0.977159	5.70368	1.17e-08	3.33e-07	0.744695	0.952649	1.00049	-0.680548	-1.14836	-0.868922
NA	ENSMUSG00000059058	Tma7-ps	1	171711088	171711282	19.2782	5.56564	1.19708	4.64936	3.33e-06	4.98e-05	0.898038	0.953206	0.822955	-1.08457	-0.505057	-1.08457
320772	ENSMUSG00000034912	Mdga2	12	66466060	67222549	5.02699	5.55533	1.71736	3.23482	0.00121721	0.00744609	1.14484	0.803483	0.766344	-0.904889	-0.904889	-0.904889
22403	ENSMUSG00000027656	Wisp2	2	163820861	163833146	249.438	5.5369	1.42354	3.88954	0.000100435	0.000948069	0.413656	0.496467	1.52325	-0.951255	-0.381287	-1.10084
NA	ENSMUSG00000081788	Gm5898	7	63542479	63544549	26.701	5.46155	0.98441	5.54805	2.89e-08	7.27e-07	1.02748	0.786086	0.877008	-0.844613	-0.658354	-1.18761
64075	ENSMUSG00000021136	Smoc1	12	81026808	81186414	129.294	5.39645	0.786956	6.85737	7.01e-12	4.01e-10	1.21529	1.21063	0.0533647	-0.777459	-0.882792	-0.819038
69387	ENSMUSG00000030708	Dnajb13	7	100501716	100514960	16.0249	5.35947	1.5445	3.47003	0.000520408	0.00367096	1.2053	1.31187	-0.305027	-0.991898	-0.56077	-0.659468
20765	ENSMUSG00000054215	Sprr2k	3	92432582	92433925	154.004	5.35898	0.681252	7.86637	3.65e-15	3.54e-13	0.723369	0.747324	1.20336	-1.05185	-0.65619	-0.966019
67198	ENSMUSG00000038305	Spats2l	1	57774162	57948394	338.838	5.35148	0.812577	6.58582	4.52e-11	2.11e-09	1.114	1.09519	0.398026	-0.960757	-0.57557	-1.07089
71584	ENSMUSG00000019359	Gdpd2	X	100729873	100738895	70.737	5.30093	0.909464	5.82864	5.59e-09	1.71e-07	1.22168	1.2505	-0.063125	-0.794428	-0.756599	-0.858027
53867	ENSMUSG00000004098	Col5a3	9	20770050	20815067	199.691	5.28456	0.872357	6.0578	1.38e-09	4.74e-08	1.05669	1.13111	0.423538	-1.05149	-0.553616	-1.00623
213393	ENSMUSG00000048489	8430408G22Rik	6	116650609	116652794	14.7524	5.23957	1.44338	3.63006	0.000283351	0.00224208	1.19598	1.25738	-0.0893283	-1.06145	-0.598271	-0.704307
101772	ENSMUSG00000031075	Ano1	7	144588549	144751974	1276.39	5.23623	0.4864	10.7653	5.02e-27	2.1e-24	1.07062	1.07007	0.535058	-0.93697	-0.741239	-0.99754
245450	ENSMUSG00000036790	Slitrk2	X	66649318	66661393	7.91185	5.21182	1.53017	3.40603	0.00065915	0.00447876	1.19877	0.981138	0.405004	-0.488311	-1.0483	-1.0483
21922	ENSMUSG00000025784	Clec3b	9	123150946	123157432	35.9408	5.1838	1.06342	4.87464	1.09e-06	1.89e-05	1.18804	1.29318	-0.0984865	-0.868754	-0.703356	-0.810623
16985	ENSMUSG00000018819	Lsp1	7	142460809	142494867	1044.82	5.18336	0.664281	7.80297	6.05e-15	5.74e-13	1.17596	1.20038	0.15463	-0.928664	-0.745553	-0.856755
319909	ENSMUSG00000074766	Ism1	2	139678178	139758581	22.2574	5.1601	1.07852	4.78441	1.71e-06	2.76e-05	0.81946	0.554076	1.24849	-0.817088	-0.614164	-1.19077
218038	ENSMUSG00000021314	Amph	13	18948205	19150921	7.5487	5.13402	1.55863	3.29392	0.000988002	0.00627027	0.775526	1.33451	0.436765	-1.05902	-0.428761	-1.05902
68203	ENSMUSG00000047842	Diras2	13	52504380	52531279	53.2835	5.12492	0.820063	6.24942	4.12e-10	1.61e-08	0.625839	0.501047	1.455	-0.799446	-0.97056	-0.811881
12672	ENSMUSG00000040495	Chrm4	2	91927249	91928688	44.6168	5.1173	1.10275	4.6405	3.48e-06	5.17e-05	1.21481	1.24378	-0.117671	-0.623247	-1.0822	-0.635464
210293	ENSMUSG00000038608	Dock10	1	80501073	80758527	396.272	5.049	0.974951	5.17873	2.23e-07	4.68e-06	1.30706	1.25935	-0.479026	-0.735389	-0.572574	-0.779428
245038	ENSMUSG00000032500	Dclk3	9	111439081	111489118	14.5617	5.0413	1.59125	3.16814	0.0015342	0.00896157	1.21321	1.21203	-0.11284	-0.980551	-0.351299	-0.980551
17388	ENSMUSG00000031790	Mmp15	8	95352268	95375080	262.871	5.00433	1.24924	4.00589	6.18e-05	0.000629837	1.1851	1.24914	-0.162283	-0.95965	-0.319361	-0.992943
63955	ENSMUSG00000040957	Cables1	18	11839220	11945630	141.383	4.99057	0.81103	6.15337	7.59e-10	2.82e-08	1.19736	1.22738	0.0288135	-0.976008	-0.652516	-0.825029
99633	ENSMUSG00000028184	Adgrl2	3	148815583	148990555	2037.96	4.96679	0.5595	8.8772	6.86e-19	1.19e-16	1.08535	1.07543	0.485418	-1.00728	-0.629435	-1.00948
11601	ENSMUSG00000031465	Angpt2	8	18690263	18741562	114.895	4.96367	1.23908	4.00593	6.18e-05	0.000629837	1.2921	1.27068	-0.628404	-0.603616	-0.85396	-0.476805
68016	ENSMUSG00000028348	Cavin4	4	48663514	48673502	125.898	4.96151	0.602682	8.23239	1.84e-16	2.35e-14	1.12623	1.11426	0.396534	-0.977561	-0.841193	-0.818268
NA	ENSMUSG00000100826	Snhg14	7	59307924	59975759	38.9042	4.92877	0.911437	5.40769	6.38e-08	1.47e-06	0.968986	0.826737	0.867215	-1.20783	-0.495189	-0.959921
NA	ENSMUSG00000078240	Gm3550	18	34736359	34738014	6.5048	4.9192	1.49438	3.29181	0.000995443	0.00631076	0.968369	0.90783	0.783953	-0.466622	-1.09677	-1.09677
208439	ENSMUSG00000020627	Klhl29	12	5077472	5375682	422.502	4.91209	1.14864	4.27644	1.9e-05	0.000230263	1.14546	1.1729	0.0993935	-0.994102	-0.324089	-1.09957
330119	ENSMUSG00000043635	Adamts3	5	89677087	89883334	138.865	4.87041	0.891737	5.46172	4.72e-08	1.12e-06	1.24758	1.2381	-0.14259	-0.706027	-0.979558	-0.657505
NA	ENSMUSG00000085315	A430018G15Rik	2	52425012	52434885	23.1101	4.82621	1.04206	4.63141	3.63e-06	5.37e-05	1.1551	1.21338	0.158301	-0.891949	-0.682356	-0.952475
27528	ENSMUSG00000042834	Nrep	18	33437019	33464029	16.5551	4.81819	1.22488	3.93361	8.37e-05	0.000815887	0.54257	0.380153	1.53823	-0.544493	-1.13442	-0.782037
435145	ENSMUSG00000096883	Shisa8	15	82206952	82212815	11.994	4.81084	1.34491	3.57707	0.000347474	0.002623	0.610708	1.16138	0.822743	-1.10885	-0.377126	-1.10885
216148	ENSMUSG00000020312	Shc2	10	79618051	79637918	119.792	4.80974	0.832235	5.77931	7.5e-09	2.24e-07	0.594191	0.701702	1.31387	-0.94267	-0.559635	-1.10746
12810	ENSMUSG00000020953	Coch	12	51593341	51605771	27.9434	4.79119	0.977253	4.90271	9.45e-07	1.67e-05	1.14258	1.08198	0.341971	-1.20494	-0.562421	-0.799171
20450	ENSMUSG00000025789	St8sia2	7	73939119	74013690	35.44	4.78468	0.929511	5.14752	2.64e-07	5.4e-06	0.941781	0.899287	0.81544	-1.22079	-0.474531	-0.961188
620695	ENSMUSG00000087006	Gm13889	2	93955810	93957201	15.6791	4.78268	1.36468	3.5046	0.00045729	0.00330768	1.17997	1.29652	-0.19293	-1.07788	-0.623081	-0.5826
241568	ENSMUSG00000050587	Lrrc4c	2	96318169	97631666	39.4264	4.77129	0.796204	5.99254	2.07e-09	6.87e-08	1.15227	1.03577	0.455322	-0.805003	-0.754415	-1.08395
74901	ENSMUSG00000055675	Kbtbd11	8	15011025	15033333	109.473	4.76244	0.668486	7.12421	1.05e-12	6.87e-11	0.956305	1.02168	0.707889	-1.09296	-0.599885	-0.993029
269295	ENSMUSG00000050896	Rtn4rl2	2	84871924	84886710	9.85139	4.74932	1.36952	3.46788	0.000524583	0.00369858	0.900485	1.15229	0.568552	-1.07693	-1.07693	-0.467461
11624	ENSMUSG00000021575	Ahrr	13	74211118	74292331	10.8376	4.72314	1.23955	3.81035	0.000138768	0.00123729	0.778038	1.04954	0.840405	-0.726211	-0.675724	-1.26604
11695	ENSMUSG00000040310	Alx4	2	93642384	93681339	17.9333	4.7216	1.40314	3.36501	0.000765408	0.00506771	0.994652	1.27512	0.179987	-1.05876	-0.332238	-1.05876
239188	ENSMUSG00000022012	Enox1	14	77156763	77721760	38.7748	4.71468	1.18376	3.98279	6.81e-05	0.000686175	1.23488	1.31271	-0.42019	-0.84103	-0.50073	-0.785643
16772	ENSMUSG00000032796	Lama1	17	67697265	67822645	184.069	4.71359	0.45284	10.409	2.26e-25	7.83e-23	1.05551	1.05919	0.579485	-0.847675	-0.874033	-0.97248
320492	ENSMUSG00000057715	A830018L16Rik	1	11414105	11975901	15.6505	4.70499	1.24277	3.78588	0.000153167	0.00133681	1.34248	1.14627	-0.12557	-0.778233	-0.736142	-0.84881
19283	ENSMUSG00000068748	Ptprz1	6	22875502	23052916	305.498	4.69364	0.491686	9.546	1.35e-21	2.91e-19	0.955309	0.917423	0.83763	-0.85849	-0.711023	-1.14085
20358	ENSMUSG00000019647	Sema6a	18	47235598	47368870	10.6838	4.66954	1.37352	3.39968	0.000674638	0.00456005	0.431099	0.530997	1.5125	-0.665919	-0.616723	-1.19195
20512	ENSMUSG00000005360	Slc1a3	15	8634124	8710764	197.887	4.65839	0.326542	14.2658	3.57e-46	4.63e-43	0.939286	0.97007	0.824639	-0.969452	-0.886272	-0.878271
433938	ENSMUSG00000070576	Mn1	5	111417362	111457033	225.622	4.63433	1.06377	4.35651	1.32e-05	0.000168204	0.825543	0.892821	0.913601	-1.18173	-0.379715	-1.07052
72293	ENSMUSG00000021567	Nkd2	13	73818534	73847631	116.764	4.61684	0.424197	10.8837	1.38e-27	6.33e-25	0.951995	1.02808	0.743973	-0.969211	-0.831827	-0.923013
26968	ENSMUSG00000037206	Islr	9	58156268	58204306	72.8159	4.61247	1.12436	4.10231	4.09e-05	0.00044635	1.18769	1.38147	-0.580108	-0.632978	-0.788166	-0.567914
54003	ENSMUSG00000022454	Nell2	15	95219451	95528706	36.2072	4.61003	1.17372	3.92771	8.58e-05	0.000834303	0.233523	0.017491	1.84537	-0.838523	-0.478012	-0.779847
238276	ENSMUSG00000021057	Akap5	12	76324891	76334153	877.373	4.60883	0.750396	6.14186	8.16e-10	3.01e-08	0.843533	0.811514	0.987195	-1.04991	-0.418495	-1.17384
243312	ENSMUSG00000048988	Elfn1	5	139907943	139974722	245.112	4.60807	1.2668	3.63756	0.000275229	0.00218876	0.296632	0.320595	1.64392	-1.08093	-0.242327	-0.937891
21386	ENSMUSG00000018604	Tbx3	5	119670669	119684724	49.1182	4.57213	0.695681	6.57216	4.96e-11	2.31e-09	0.724292	0.846858	1.11126	-1.10011	-0.616146	-0.966153
544963	ENSMUSG00000021676	Iqgap2	13	95627177	95891922	136.091	4.55106	0.938195	4.85087	1.23e-06	2.1e-05	1.15671	1.19863	0.100003	-1.0634	-0.45545	-0.936502
14633	ENSMUSG00000048402	Gli2	1	118834132	119053619	289.101	4.54067	0.887977	5.1135	3.16e-07	6.32e-06	0.981805	1.04975	0.583021	-1.10033	-0.412899	-1.10134
333564	ENSMUSG00000033737	Fndc3c1	X	106420041	106485401	271.487	4.53892	0.942548	4.81558	1.47e-06	2.42e-05	1.12469	1.13221	0.250419	-1.05696	-0.392387	-1.05798
99031	ENSMUSG00000042359	Osbpl6	2	76406508	76600647	184.22	4.50769	0.561732	8.02463	1.02e-15	1.13e-13	1.12039	1.14461	0.352397	-0.970646	-0.744855	-0.901903
22419	ENSMUSG00000030170	Wnt5b	6	119432531	119544347	67.8854	4.50472	1.05676	4.26277	2.02e-05	0.000242955	1.01442	0.877715	0.730511	-1.25252	-0.402669	-0.967456
14073	ENSMUSG00000034171	Faah	4	115967145	116017926	71.3368	4.49269	0.882065	5.09338	3.52e-07	6.89e-06	1.20734	1.28501	-0.14823	-0.759778	-0.927796	-0.656542
22414	ENSMUSG00000027840	Wnt2b	3	104945272	104961921	46.7199	4.48165	0.724268	6.18783	6.1e-10	2.32e-08	1.1968	0.973802	0.471148	-0.897198	-0.684226	-1.06032
225207	ENSMUSG00000024420	Zfp521	18	13687013	13972733	806.924	4.4594	0.721267	6.18273	6.3e-10	2.38e-08	0.968085	0.9841	0.681681	-1.12353	-0.418425	-1.09191
17085	ENSMUSG00000004707	Ly9	1	171588624	171607410	182.89	4.44686	0.583308	7.62351	2.47e-14	2.09e-12	1.11892	1.08426	0.430684	-1.00843	-0.656302	-0.969138
107589	ENSMUSG00000022836	Mylk	16	34745210	35002420	1151.63	4.44142	0.678528	6.54567	5.92e-11	2.7e-09	1.21069	1.21439	0.0354876	-0.93069	-0.660543	-0.869331
233781	ENSMUSG00000030657	Xylt1	7	117380979	117673580	19.9023	4.43478	1.25133	3.54404	0.000394045	0.00291388	0.748087	0.925714	0.93016	-1.14428	-0.315408	-1.14428
66214	ENSMUSG00000022018	Rgcc	14	79288756	79301645	41.8446	4.41556	0.608576	7.25556	4e-13	2.81e-11	1.09701	0.835955	0.788903	-0.903751	-0.963011	-0.85511
14262	ENSMUSG00000026691	Fmo3	1	162953800	162984528	216.658	4.40361	0.916755	4.80348	1.56e-06	2.55e-05	1.25498	1.21063	-0.162818	-0.946183	-0.435984	-0.920624
74199	ENSMUSG00000024076	Vit	17	78508063	78627409	418.097	4.39191	1.34474	3.26599	0.00109082	0.00681942	1.01098	0.992097	0.503767	-1.17629	-0.179969	-1.15058
211949	ENSMUSG00000046997	Spsb4	9	96943482	97018843	73.8995	4.35695	0.904389	4.81757	1.45e-06	2.41e-05	1.00213	1.13053	0.463625	-1.12578	-0.457679	-1.01283
94249	ENSMUSG00000063873	Slc24a3	2	145167754	145642166	606.941	4.33814	0.427876	10.1388	3.72e-24	1.13e-21	0.963107	0.969853	0.770054	-1.05173	-0.639466	-1.01182
240168	ENSMUSG00000071042	Rasgrp3	17	75435905	75529043	75.0051	4.30632	1.11922	3.8476	0.000119282	0.00108845	0.233381	0.00246457	1.83284	-0.884163	-0.365395	-0.819127
NA	ENSMUSG00000097616	1110019D14Rik	6	13871526	14044385	16.1222	4.29832	0.921534	4.66431	3.1e-06	4.67e-05	0.935638	0.756068	1.01882	-0.967175	-0.698622	-1.04473
14183	ENSMUSG00000030849	Fgfr2	7	130162451	133123350	956.328	4.286	0.881345	4.86303	1.16e-06	1.99e-05	0.961902	0.971087	0.63862	-1.14113	-0.268816	-1.16166
215653	ENSMUSG00000027339	Rassf2	2	131989415	132030258	2305.66	4.28266	0.99504	4.30401	1.68e-05	0.000206562	1.28409	1.28615	-0.774627	-0.516517	-0.717244	-0.561846
12903	ENSMUSG00000032291	Crabp1	9	54764748	54773110	11.8804	4.28086	1.27545	3.35634	0.000789802	0.0052002	0.238205	0.292789	1.76029	-0.752637	-0.70332	-0.83533
11551	ENSMUSG00000033717	Adra2a	19	54045182	54048982	122.875	4.27902	0.673966	6.34902	2.17e-10	9.1e-09	1.00387	1.1414	0.484951	-1.03323	-0.562392	-1.03461
319581	ENSMUSG00000039814	Xkr5	8	18932729	18950975	112.164	4.25227	0.948676	4.48232	7.38e-06	0.000100485	1.00478	1.0813	0.505094	-1.10235	-0.396126	-1.0927
22061	ENSMUSG00000022510	Trp63	16	25683763	25892102	90.5382	4.24014	1.17781	3.60002	0.000318188	0.00244833	1.27905	1.28869	-0.751402	-0.501252	-0.76415	-0.550935
18596	ENSMUSG00000024620	Pdgfrb	18	61045150	61085061	1680.07	4.23172	0.850343	4.97649	6.47e-07	1.2e-05	0.854146	0.865369	0.852955	-1.18878	-0.23166	-1.15203
NA	ENSMUSG00000029673	Auts2	5	131437333	132543344	286.77	4.22198	1.07978	3.91005	9.23e-05	0.000881011	0.846871	0.886905	0.855685	-1.11712	-0.271328	-1.20101
14313	ENSMUSG00000021765	Fst	13	114452262	114458949	1348.88	4.2097	0.824023	5.10871	3.24e-07	6.47e-06	0.846986	0.854075	0.884362	-1.17055	-0.260249	-1.15462
216505	ENSMUSG00000034614	Pik3ip1	11	3330401	3342971	117.121	4.20333	0.742152	5.6637	1.48e-08	4.06e-07	1.22334	1.24853	-0.0720863	-0.694183	-0.89136	-0.814244
14182	ENSMUSG00000031565	Fgfr1	8	25513654	25575718	1312.03	4.19875	0.977382	4.29592	1.74e-05	0.000213489	0.896729	0.956006	0.679205	-1.18085	-0.168849	-1.18224
11754	ENSMUSG00000019326	Aoc3	11	101330605	101341938	350.434	4.19624	0.892934	4.69939	2.61e-06	4.03e-05	1.16172	1.23208	-0.0296752	-0.594169	-1.21061	-0.559351
18795	ENSMUSG00000051177	Plcb1	2	134786067	135475258	160.078	4.17385	0.548266	7.61282	2.68e-14	2.25e-12	1.1391	1.14913	0.317535	-0.808793	-0.819734	-0.977243
114886	ENSMUSG00000020810	Cygb	11	116645595	116654313	18.8893	4.17207	0.888617	4.69502	2.67e-06	4.11e-05	0.989488	1.05617	0.626175	-1.00238	-0.594921	-1.07453
319655	ENSMUSG00000033152	Podxl2	6	88842558	88875044	154.798	4.1697	1.04342	3.9962	6.44e-05	0.000651697	0.936429	1.03975	0.608369	-1.21311	-0.325258	-1.04618
18208	ENSMUSG00000020902	Ntn1	11	68209364	68400823	308.564	4.14785	0.548024	7.56873	3.77e-14	3.12e-12	1.12562	1.16412	0.304329	-0.919401	-0.700215	-0.97446
52463	ENSMUSG00000047146	Tet1	10	62804570	62908996	76.5323	4.13097	0.911103	4.53403	5.79e-06	8.08e-05	1.20434	1.30731	-0.254721	-0.62907	-0.979661	-0.648198
56741	ENSMUSG00000032816	Igdcc4	9	65101486	65137940	264.078	4.12536	0.652736	6.3201	2.61e-10	1.07e-08	1.18437	1.24722	0.0304869	-0.934221	-0.784441	-0.743415
233335	ENSMUSG00000030554	Synm	7	67730160	67759742	276.025	4.10827	0.711217	5.77639	7.63e-09	2.27e-07	1.10648	1.12449	0.33124	-1.07188	-0.478636	-1.01169
102075	ENSMUSG00000014782	Plekhg4	8	105373274	105382862	325.833	4.05804	0.866906	4.68106	2.85e-06	4.36e-05	1.24069	1.29515	-0.37568	-0.633345	-0.957637	-0.569173
20657	ENSMUSG00000072941	Sod3	5	52363791	52371418	97.1624	4.03827	0.66982	6.02889	1.65e-09	5.59e-08	0.939243	1.13647	0.565137	-1.08114	-0.533229	-1.02649
16949	ENSMUSG00000032334	Loxl1	9	58287738	58313186	1674.82	4.0237	0.902989	4.45598	8.35e-06	0.000112147	0.737642	0.808034	0.983362	-1.21389	-0.15876	-1.15639
231470	ENSMUSG00000034687	Fras1	5	96373955	96784728	349.719	3.93816	0.992502	3.96791	7.25e-05	0.00072378	0.457926	0.502312	1.44752	-1.11932	-0.220087	-1.06835
107250	ENSMUSG00000025213	Kazald1	19	45075241	45079289	487.673	3.93627	0.813383	4.83938	1.3e-06	2.19e-05	1.25654	1.28131	-0.353464	-0.834965	-0.521723	-0.827691
56177	ENSMUSG00000026833	Olfm1	2	28192992	28230736	51.2912	3.90763	0.877863	4.45129	8.54e-06	0.000114302	1.10461	1.17814	0.230446	-0.741082	-0.55491	-1.2172
329152	ENSMUSG00000042807	Hecw2	1	53806876	54195168	175.123	3.89836	0.989345	3.94034	8.14e-05	0.000796045	1.32072	1.2218	-0.537686	-0.826912	-0.369571	-0.808351
244654	ENSMUSG00000033763	Mtss1l	8	110721476	110741400	1171.56	3.87325	0.641352	6.03919	1.55e-09	5.27e-08	1.16408	1.21055	0.100829	-0.674903	-1.11571	-0.684852
NA	ENSMUSG00000037735	2810032G03Rik	12	5375870	5416631	15.3005	3.85718	1.21479	3.17518	0.00149745	0.00877471	1.42494	0.917549	-0.0511181	-1.22938	-0.373271	-0.688721
252838	ENSMUSG00000041272	Tox	4	6686353	6991557	1079.86	3.83995	0.576529	6.66046	2.73e-11	1.34e-09	1.18322	1.19268	0.143048	-0.891527	-0.675965	-0.951461
217262	ENSMUSG00000041797	Abca9	11	110100749	110168196	416.283	3.83547	0.91162	4.20731	2.58e-05	0.000303777	1.2238	1.23739	-0.265084	-0.949831	-0.289867	-0.956406
109700	ENSMUSG00000042284	Itga1	13	114953096	115101964	404.178	3.81449	0.925421	4.1219	3.76e-05	0.000414962	1.2283	1.23294	-0.281007	-0.846482	-0.288591	-1.04516
100129	ENSMUSG00000042804	Gpr153	4	152274232	152285337	145.393	3.80531	0.887477	4.28778	1.8e-05	0.000220509	0.728141	0.735795	1.1216	-1.19717	-0.324439	-1.06393
218476	ENSMUSG00000091387	Gcnt4	13	96924689	96950906	183.649	3.77599	0.717714	5.26114	1.43e-07	3.11e-06	1.20865	1.25954	-0.0967561	-0.9254	-0.579008	-0.867029
20739	ENSMUSG00000026532	Spta1	1	174172776	174248450	985.065	3.75582	0.908176	4.13557	3.54e-05	0.000396247	0.974909	0.95346	0.572469	-1.17359	-0.137012	-1.19024
20568	ENSMUSG00000017002	Slpi	2	164354070	164389095	447.583	3.75211	1.03883	3.61187	0.000303993	0.0023608	1.25168	1.29282	-0.823541	-0.477406	-0.824959	-0.418593
20204	ENSMUSG00000039476	Prrx2	2	30834972	30881251	671.744	3.72818	0.717157	5.19855	2.01e-07	4.24e-06	1.1817	1.30474	-0.167433	-0.661207	-1.00474	-0.653062
68312	ENSMUSG00000004035	Gstm7	3	107926334	107931817	37.7025	3.7074	1.11837	3.31501	0.000916392	0.00588135	1.32753	1.17487	-0.397112	-0.992373	-0.337915	-0.775008
53901	ENSMUSG00000039601	Rcan2	17	43801851	44039516	96.9969	3.69581	0.77343	4.77846	1.77e-06	2.83e-05	1.29378	1.23888	-0.264505	-0.767587	-0.694132	-0.806435
24052	ENSMUSG00000020354	Sgcd	11	46896253	47988969	29.5122	3.66951	0.782692	4.68833	2.75e-06	4.23e-05	1.1605	1.17281	0.20503	-1.01682	-0.61194	-0.909579
241633	ENSMUSG00000060131	Atp8b4	2	126320973	126500674	19.0101	3.65186	0.810641	4.50491	6.64e-06	9.15e-05	0.657588	0.855843	1.14855	-0.768336	-0.689258	-1.20438
76469	ENSMUSG00000047419	Cmya5	13	93040713	93144724	19.0766	3.65106	0.861436	4.23834	2.25e-05	0.000268014	1.30074	0.82527	0.473759	-0.749274	-0.671307	-1.17919
94187	ENSMUSG00000045333	Zfp423	8	87661810	87959595	37.0846	3.61393	0.844767	4.27802	1.89e-05	0.000229028	1.27456	1.18418	-0.0803693	-1.02515	-0.665845	-0.687374
52377	ENSMUSG00000019539	Rcn3	7	45082913	45092221	1555.26	3.57071	1.0274	3.47549	0.000509927	0.00361135	0.918066	0.989677	0.499806	-1.18216	0.011644	-1.23703
77318	ENSMUSG00000049985	Ankrd55	13	112288451	112384002	180.522	3.56807	0.908568	3.92713	8.6e-05	0.00083472	1.18747	1.2315	-0.157973	-1.00791	-0.274846	-0.978234
19266	ENSMUSG00000028399	Ptprd	4	75941238	78211961	3455.48	3.5521	0.828388	4.28797	1.8e-05	0.000220509	0.975979	0.963827	0.526646	-1.17403	-0.0860227	-1.2064
241226	ENSMUSG00000026768	Itga8	2	12106632	12301922	16.2501	3.55179	1.11357	3.18955	0.00142492	0.00842699	0.850995	0.706157	0.98357	-1.35454	-0.224684	-0.961497
12409	ENSMUSG00000025150	Cbr2	11	120729489	120732114	143.713	3.54008	0.747761	4.73424	2.2e-06	3.44e-05	1.16958	1.33126	-0.208173	-0.625808	-0.966867	-0.700003
77569	ENSMUSG00000037736	Limch1	5	66745827	67057158	984.58	3.52176	0.743051	4.73959	2.14e-06	3.36e-05	1.25401	1.26775	-0.304538	-0.600823	-0.981637	-0.634763
72042	ENSMUSG00000031827	Cotl1	8	119809222	119840544	1333.8	3.50787	0.857182	4.09233	4.27e-05	0.000464053	1.23761	1.28451	-0.490636	-0.88776	-0.311607	-0.832116
16002	ENSMUSG00000048583	Igf2	7	142650766	142666816	100.406	3.50575	0.831888	4.21421	2.51e-05	0.000295375	1.14274	1.14808	0.167301	-0.809219	-1.23299	-0.415912
74430	ENSMUSG00000021747	4930452B06Rik	14	8431192	8666240	22.0823	3.50151	0.752914	4.6506	3.31e-06	4.96e-05	0.620787	0.750655	1.27065	-0.866757	-0.653775	-1.12156
381290	ENSMUSG00000026463	Atp2b4	1	133699457	133801041	119.58	3.49847	0.70277	4.97811	6.42e-07	1.19e-05	1.11113	1.07518	0.372796	-1.14899	-0.425745	-0.984362
12293	ENSMUSG00000040118	Cacna2d1	5	15934691	16374511	674.069	3.49512	0.569866	6.13323	8.61e-10	3.16e-08	0.999427	0.978109	0.642654	-1.07455	-0.397129	-1.14851
100503043	ENSMUSG00000049804	Armcx4	X	134686519	134696757	278.21	3.49326	0.692508	5.04436	4.55e-07	8.64e-06	0.717208	0.578557	1.26487	-1.13353	-0.361556	-1.06555
66109	ENSMUSG00000020577	Tspan13	12	36014557	36042500	130.473	3.4929	0.907618	3.84843	0.000118879	0.001086	1.28001	1.26167	-0.483102	-0.507822	-0.970397	-0.58036
328561	ENSMUSG00000050014	Apol10b	15	77584158	77596125	37.3015	3.48497	0.708556	4.91841	8.73e-07	1.56e-05	1.23773	1.07247	0.243842	-0.819023	-1.07053	-0.664489
225998	ENSMUSG00000036192	Rorb	19	18930605	19111196	9.18224	3.46503	1.1028	3.14204	0.00167774	0.00959911	1.00915	0.755681	0.801607	-0.316469	-1.38638	-0.863595
60510	ENSMUSG00000062542	Syt9	7	107370728	107548656	37.0266	3.4615	0.809594	4.2756	1.91e-05	0.000230743	1.07364	1.36423	-0.0444773	-0.574519	-0.907567	-0.911298
381409	ENSMUSG00000039155	Cdh26	2	178430531	178487366	208.416	3.4463	1.07075	3.21857	0.00128831	0.00778069	1.17117	1.23334	-0.303084	-1.02562	-0.0992868	-0.976524
17174	ENSMUSG00000022887	Masp1	16	23451785	23520590	988.728	3.42726	0.394517	8.68721	3.71e-18	5.94e-16	0.683365	0.691255	1.2879	-0.984194	-0.740507	-0.937819
13591	ENSMUSG00000057098	Ebf1	11	44617317	45008091	372.306	3.42598	1.07275	3.19364	0.00140489	0.00834319	0.469602	0.381119	1.4397	-1.10946	-0.0277914	-1.15317
228357	ENSMUSG00000027253	Lrp4	2	91457511	91513779	131.44	3.41662	0.607378	5.6252	1.85e-08	4.92e-07	1.25497	1.18967	0.00913327	-0.799214	-0.85989	-0.794669
68828	ENSMUSG00000001333	Sync	4	129287617	129308559	186.655	3.41375	0.733727	4.65261	3.28e-06	4.92e-05	1.28612	1.24868	-0.296865	-0.617684	-0.856982	-0.763277
17968	ENSMUSG00000022762	Ncam2	16	81200697	81624285	16.8197	3.40943	1.07973	3.15767	0.00159037	0.00920772	0.539579	0.211354	1.55397	-0.418208	-1.32717	-0.559534
13400	ENSMUSG00000030409	Dmpk	7	19083849	19093821	466.596	3.40346	0.617012	5.51604	3.47e-08	8.54e-07	1.0827	1.21935	0.199832	-1.0804	-0.462308	-0.959176
58861	ENSMUSG00000052821	Cysltr1	X	106574346	106603679	196.367	3.3957	0.967516	3.50971	0.000448591	0.00325634	1.31748	1.18367	-0.508299	-0.874316	-0.231545	-0.886993
23892	ENSMUSG00000074934	Grem1	2	113746164	113758646	98.749	3.39032	1.0664	3.17923	0.00147666	0.00867171	-0.0390933	0.0131818	1.89103	-0.776164	-0.207617	-0.88134
233107	ENSMUSG00000030499	Kctd15	7	34639014	34656732	386.617	3.38253	0.456287	7.41316	1.23e-13	9.44e-12	1.04247	1.05253	0.553752	-0.750874	-1.20777	-0.690111
18584	ENSMUSG00000025584	Pde8a	7	81213596	81334533	25.1001	3.37944	0.736431	4.58895	4.45e-06	6.39e-05	0.901181	1.16541	0.564644	-1.07116	-0.509331	-1.05074
231986	ENSMUSG00000063568	Jazf1	6	52768797	53068631	98.4367	3.37742	0.940424	3.59138	0.000328936	0.00251472	1.17464	1.26404	-0.227497	-0.967516	-0.260432	-0.983236
14221	ENSMUSG00000075012	Fjx1	2	102449366	102452499	77.3719	3.3741	0.969221	3.48125	0.000499084	0.00355223	0.494484	0.763795	1.23904	-0.989641	-0.243474	-1.2642
268935	ENSMUSG00000038677	Scube3	17	28142316	28174852	98.7784	3.36838	0.497564	6.76974	1.29e-11	6.88e-10	0.788802	0.946623	0.9459	-1.15845	-0.554813	-0.968066
18798	ENSMUSG00000039943	Plcb4	2	135659011	136014593	2827.76	3.35073	0.557025	6.01541	1.79e-09	6.01e-08	1.16783	1.16653	0.176501	-0.958848	-0.530588	-1.02143
27206	ENSMUSG00000052854	Nrk	X	138914430	139010532	307.214	3.34632	0.571114	5.85928	4.65e-09	1.45e-07	1.23399	1.16552	0.0846325	-0.869449	-0.645913	-0.968778
246104	ENSMUSG00000017692	Rhbdl3	11	80300912	80355955	65.9257	3.34403	0.431741	7.74545	9.52e-15	8.92e-13	0.98519	0.899186	0.82479	-0.764166	-1.15295	-0.792045
230857	ENSMUSG00000057530	Ece1	4	137862237	137965229	1485.78	3.32969	0.84117	3.9584	7.55e-05	0.000747963	1.09123	1.13049	0.115121	-1.13425	-0.0971382	-1.10545
11504	ENSMUSG00000022893	Adamts1	16	85793827	85803113	8734.61	3.31434	0.709282	4.67281	2.97e-06	4.51e-05	0.980447	0.994832	0.512036	-1.19045	-0.134257	-1.1626
320452	ENSMUSG00000051048	P4ha3	7	100285520	100319699	813.881	3.29888	0.877864	3.75785	0.00017138	0.00145996	0.965869	1.00034	0.477146	-1.20221	-0.0623435	-1.1788
67916	ENSMUSG00000028517	Plpp3	4	105157347	105232764	114.588	3.29864	0.611541	5.39398	6.89e-08	1.56e-06	0.941908	0.9944	0.701607	-1.14645	-0.425462	-1.066
240913	ENSMUSG00000006403	Adamts4	1	171250421	171260637	133.828	3.28465	0.759081	4.32714	1.51e-05	0.000189785	1.18261	1.27297	-0.147877	-0.967525	-0.420123	-0.920056
245578	ENSMUSG00000034755	Pcdh11x	X	120290259	120910619	171.9	3.28422	0.874552	3.75531	0.000173125	0.0014713	1.21297	1.17929	-0.123715	-0.39096	-1.26064	-0.616947
76187	ENSMUSG00000025911	Adhfe1	1	9547948	9580673	62.9592	3.24916	0.782481	4.15238	3.29e-05	0.000370842	1.16657	1.32724	-0.2095	-0.889644	-0.510734	-0.883934
15569	ENSMUSG00000008489	Elavl2	4	91250763	91400785	638.992	3.24065	0.832318	3.89352	9.88e-05	0.000934503	1.24388	1.17119	-0.245692	-0.459869	-1.2719	-0.437608
217082	ENSMUSG00000003949	Hlf	11	90336536	90390895	14.0409	3.23414	1.01403	3.18941	0.00142564	0.00842776	1.29438	1.16962	-0.130674	-1.03001	-0.530704	-0.772612
226778	ENSMUSG00000026620	Mark1	1	184896789	184999570	64.1612	3.22577	0.993297	3.24754	0.00116407	0.0071734	0.868829	0.827308	0.845662	-1.3044	-0.183662	-1.05374
22337	ENSMUSG00000022479	Vdr	15	97854425	97910630	2159.43	3.20874	0.489945	6.54918	5.79e-11	2.66e-09	0.939361	0.97268	0.71125	-1.12053	-0.376622	-1.12614
NA	ENSMUSG00000085256	Dmrta2os	4	109976738	109977813	9.22221	3.20773	1.02472	3.13036	0.00174593	0.00992939	0.702155	1.16012	0.673377	-0.553028	-1.45845	-0.52417
216459	ENSMUSG00000039824	Myl6b	10	128494157	128498685	25.9438	3.19731	0.836672	3.82145	0.000132667	0.00119149	1.31207	1.16469	-0.110141	-0.90624	-0.83559	-0.624787
20660	ENSMUSG00000049313	Sorl1	9	41964720	42124297	64.6338	3.19291	0.620776	5.14342	2.7e-07	5.51e-06	0.631613	0.621245	1.33302	-1.20666	-0.565042	-0.814169
59091	ENSMUSG00000017817	Jph2	2	163336242	163397993	66.3199	3.1757	1.00609	3.15646	0.00159694	0.00923708	0.0130382	0.18442	1.81658	-0.89911	-0.21401	-0.900919
71733	ENSMUSG00000006342	Susd2	10	75636706	75644008	44.3298	3.16272	0.52051	6.0762	1.23e-09	4.29e-08	0.622133	0.857167	1.20026	-1.04714	-0.882209	-0.75021
14735	ENSMUSG00000031119	Gpc4	X	52053021	52165252	1000.8	3.1604	0.852785	3.70597	0.000210583	0.00173676	0.860327	0.873217	0.72537	-1.08488	-0.0350144	-1.33902
68777	ENSMUSG00000048772	Tmem53	4	117251951	117268582	113.505	3.14524	0.798346	3.9397	8.16e-05	0.000797639	1.38552	1.1805	-0.483196	-0.741417	-0.714744	-0.626666
77976	ENSMUSG00000020032	Nuak1	10	84370905	84440597	1075.07	3.11915	0.673235	4.63308	3.6e-06	5.34e-05	0.723081	0.722933	1.08017	-1.16407	-0.178546	-1.18356
13395	ENSMUSG00000029755	Dlx5	6	6877805	6882085	15.3376	3.11319	0.851456	3.65631	0.000255871	0.00206013	0.740164	0.868808	0.942094	-0.610944	-1.49661	-0.443517
381413	ENSMUSG00000040133	Gpr176	2	118277110	118373419	1145.67	3.10288	0.791983	3.91786	8.93e-05	0.000859298	0.962162	0.984094	0.500009	-1.26896	-0.0630516	-1.11425
50915	ENSMUSG00000026888	Grb14	2	64912476	65024987	164.654	3.10271	0.515617	6.01747	1.77e-09	5.96e-08	0.536359	0.704076	1.35386	-1.08093	-0.56946	-0.943905
12834	ENSMUSG00000020241	Col6a2	10	76595762	76623630	6651.92	3.09288	0.548871	5.63499	1.75e-08	4.68e-07	1.14996	1.2504	0.0635329	-0.992031	-0.589752	-0.882111
17912	ENSMUSG00000018417	Myo1b	1	51749765	51916071	2070.63	3.08638	0.395026	7.81309	5.58e-15	5.37e-13	0.990488	0.967192	0.701089	-0.992022	-0.5026	-1.16415
277414	ENSMUSG00000068735	Trp53i11	2	93187548	93201759	65.1577	3.0824	0.889412	3.46566	0.000528928	0.00371817	0.903694	1.08709	0.525137	-1.11134	-0.20014	-1.20444
13175	ENSMUSG00000027797	Dclk1	3	55242364	55539068	1880.17	3.07557	0.289305	10.6309	2.14e-26	8.46e-24	1.04571	0.995213	0.65723	-0.9837	-0.704338	-1.01012
12705	ENSMUSG00000051159	Cited1	X	102247381	102252181	17.7065	3.063	0.680296	4.50245	6.72e-06	9.25e-05	0.898553	1.05665	0.761774	-0.759653	-1.0183	-0.93903
59044	ENSMUSG00000020376	Rnf130	11	50025346	50104758	39.8317	3.04717	0.885676	3.4405	0.000580638	0.00402404	0.18505	0.0319854	1.86478	-0.557373	-0.847964	-0.676478
74055	ENSMUSG00000024998	Plce1	19	38481109	38785030	417.743	3.03348	0.747187	4.05986	4.91e-05	0.000521232	0.94343	0.982402	0.577026	-1.31604	-0.160029	-1.02679
231991	ENSMUSG00000053007	Creb5	6	53287270	53700376	161.606	3.03306	0.685189	4.42661	9.57e-06	0.000126171	1.08605	0.972359	0.48539	-0.675994	-1.40192	-0.465889
118449	ENSMUSG00000050315	Synpo2	3	123076519	123236149	85.5663	3.01807	0.924298	3.26526	0.00109365	0.00682813	1.17836	1.00043	0.219353	-1.04954	-0.149137	-1.19947
50780	ENSMUSG00000059810	Rgs3	4	62559847	62704001	277.276	3.01467	0.833979	3.6148	0.000300583	0.00234583	1.16573	1.19554	-0.120869	-1.13025	-0.165536	-0.944614
NA	ENSMUSG00000096944	Gm26722	4	129309081	129318443	42.6358	3.01208	0.845632	3.56193	0.000368143	0.00274503	1.23002	1.26548	-0.255991	-0.895133	-0.912121	-0.432257
20970	ENSMUSG00000025743	Sdc3	4	130792537	130826319	667.853	3.0047	0.508805	5.9054	3.52e-09	1.13e-07	0.492021	0.508521	1.53244	-0.877596	-0.754839	-0.900548
77739	ENSMUSG00000066113	Adamtsl1	4	85514172	86428385	29.1777	3.00131	0.866367	3.46425	0.000531711	0.00373404	1.33017	1.18568	-0.284574	-0.510281	-0.895823	-0.82518
328977	ENSMUSG00000042439	Zfp532	18	65580230	65689443	180.722	3.00101	0.857459	3.49989	0.000465455	0.00335821	1.02132	0.983463	0.462213	-1.05713	-0.128438	-1.28142
NA	ENSMUSG00000093594	Gm20707	4	147782319	147809840	59.2577	2.99533	0.390641	7.66773	1.75e-14	1.53e-12	0.788926	0.884112	1.05489	-0.947143	-0.905768	-0.875017
319387	ENSMUSG00000037605	Adgrl3	5	81020138	81825133	72.0183	2.9551	0.540804	5.46427	4.65e-08	1.11e-06	0.979139	0.86436	0.81479	-0.962539	-0.483171	-1.21258
77521	ENSMUSG00000029651	Mtus2	5	147957320	148316065	26.8468	2.93714	0.920579	3.19053	0.0014201	0.00841319	1.28791	1.1302	-0.131001	-0.695395	-1.18083	-0.410884
13846	ENSMUSG00000029710	Ephb4	5	137350109	137378669	558.197	2.91982	0.807887	3.61415	0.000301337	0.00234657	0.91873	0.970228	0.556484	-1.24224	-0.0368391	-1.16637
72190	ENSMUSG00000043391	2510009E07Rik	16	21649045	21694665	213.777	2.91572	0.778941	3.74318	0.000181704	0.0015287	1.13682	1.07561	0.183279	-1.14562	-0.164982	-1.0851
20682	ENSMUSG00000000567	Sox9	11	112782224	112787760	447.761	2.90928	0.691555	4.20686	2.59e-05	0.000304125	1.01896	1.05693	0.402412	-1.16759	-0.175541	-1.13517
23821	ENSMUSG00000032086	Bace1	9	45838580	45864399	1004.8	2.90128	0.741924	3.91049	9.21e-05	0.00088035	1.11654	1.15402	0.0483165	-1.10966	-0.126717	-1.08251
26897	ENSMUSG00000072949	Acot1	12	84009490	84018371	43.657	2.88682	0.869694	3.31935	0.000902282	0.00580501	1.11354	1.2453	-0.0441819	-1.12033	-0.251529	-0.942805
230603	ENSMUSG00000028555	Ttc39a	4	109406623	109444745	26.4377	2.85328	0.628856	4.53726	5.7e-06	7.96e-05	0.902982	0.878928	0.884542	-1.01423	-0.482515	-1.16971
23888	ENSMUSG00000058571	Gpc6	14	116925297	117979529	960.017	2.8462	0.306784	9.27753	1.73e-20	3.43e-18	1.04596	1.04358	0.594505	-1.00435	-0.691378	-0.988308
21804	ENSMUSG00000030782	Tgfb1i1	7	128246812	128255699	2125.91	2.83229	0.635456	4.45709	8.31e-06	0.000111675	0.968037	1.03667	0.475301	-1.16156	-0.137726	-1.18072
78908	ENSMUSG00000042035	Igsf3	3	101377083	101463059	1035.48	2.82011	0.833222	3.38459	0.000712859	0.00476858	1.23685	1.2267	-0.504326	-0.936737	-0.117008	-0.90548
17380	ENSMUSG00000027820	Mme	3	63241537	63386030	441.856	2.81581	0.62826	4.48192	7.4e-06	0.000100557	1.02714	0.941482	0.560451	-1.12991	-0.205126	-1.19404
65969	ENSMUSG00000026726	Cubn	2	13276338	13491813	166.771	2.81231	0.685391	4.10322	4.07e-05	0.000445125	1.27097	1.28041	-0.366746	-0.841704	-0.686998	-0.655933
195727	ENSMUSG00000059493	Nhs	X	161833296	162159730	367.668	2.80934	0.410696	6.84042	7.9e-12	4.44e-10	1.10451	1.05847	0.465251	-0.618549	-1.14844	-0.861237
171180	ENSMUSG00000049303	Syt12	19	4445908	4477447	75.6401	2.79936	0.866589	3.23032	0.00123653	0.00752864	1.12091	1.04416	0.236356	-1.04767	-0.136749	-1.21701
26559	ENSMUSG00000053414	Hunk	16	90386397	90499553	405.107	2.7974	0.343798	8.13675	4.06e-16	4.94e-14	1.03973	1.08252	0.545422	-0.760413	-1.1158	-0.79145
16373	ENSMUSG00000031734	Irx3	8	91798525	91802067	223.785	2.78393	0.562726	4.94721	7.53e-07	1.37e-05	1.11932	1.28863	0.0275906	-0.736929	-1.073	-0.62562
72315	ENSMUSG00000041617	Ccdc74a	16	17646470	17650738	26.8243	2.78266	0.564529	4.92917	8.26e-07	1.49e-05	1.22661	0.833478	0.625319	-0.95534	-0.849277	-0.880785
18011	ENSMUSG00000006435	Neurl1a	19	47178820	47259440	225.145	2.77121	0.648888	4.2707	1.95e-05	0.000234672	1.12354	1.18291	0.104956	-0.568278	-1.31264	-0.53049
16870	ENSMUSG00000000247	Lhx2	2	38339281	38369733	61.6674	2.76309	0.832293	3.31985	0.000900654	0.0058039	0.879932	1.09526	0.514392	-1.07525	-0.157074	-1.25726
20230	ENSMUSG00000023927	Satb1	17	51736187	51833290	87.7958	2.74479	0.531231	5.16685	2.38e-07	4.94e-06	0.952998	0.893313	0.783662	-0.559321	-1.36926	-0.701394
216961	ENSMUSG00000020836	Coro6	11	77462411	77470484	72.9083	2.74181	0.500338	5.47992	4.26e-08	1.03e-06	0.892618	1.00856	0.749321	-1.2119	-0.473253	-0.965342
16012	ENSMUSG00000023046	Igfbp6	15	102144362	102149511	1879.77	2.74089	0.67157	4.08131	4.48e-05	0.000482934	1.22246	1.30482	-0.380964	-0.918845	-0.440086	-0.787379
235611	ENSMUSG00000053646	Plxnb1	9	109095389	109119917	630.805	2.73451	0.441555	6.1929	5.91e-10	2.25e-08	0.970607	1.01756	0.633	-1.16106	-0.407729	-1.05237
74356	ENSMUSG00000014837	4931428F04Rik	8	105280409	105289864	226.297	2.72962	0.826903	3.30102	0.000963345	0.00613293	1.04363	1.25295	-0.0596454	-1.13805	-0.0812008	-1.01768
59036	ENSMUSG00000044548	Dact1	12	71309884	71320107	27.5513	2.72771	0.698379	3.90577	9.39e-05	0.000892885	0.627999	0.415458	1.4673	-0.916839	-0.506119	-1.0878
217738	ENSMUSG00000050671	Ism2	12	87278638	87299705	14.3539	2.72207	0.851745	3.19588	0.00139405	0.00829265	1.12707	1.30902	-0.00353353	-0.647938	-0.936533	-0.848085
329628	ENSMUSG00000046743	Fat4	3	38886940	39011985	493.82	2.70598	0.807398	3.35148	0.000803796	0.00528148	0.984593	0.946459	0.466008	-1.22243	0.0182479	-1.19288
16324	ENSMUSG00000037035	Inhbb	1	119415465	119422248	180.961	2.6929	0.62309	4.32185	1.55e-05	0.000193372	0.531631	0.577245	1.37718	-1.04958	-0.297428	-1.13905
19288	ENSMUSG00000027832	Ptx3	3	66219910	66225805	4644.39	2.69206	0.543591	4.95237	7.33e-07	1.34e-05	0.6166	0.579627	1.31004	-1.10596	-0.273504	-1.12681
72789	ENSMUSG00000027831	Veph1	3	66053558	66296837	75.2416	2.685	0.682708	3.93287	8.39e-05	0.000817845	1.1727	1.33506	-0.232741	-0.842718	-0.877857	-0.554446
19216	ENSMUSG00000019464	Ptger1	8	83666678	83672753	75.0213	2.67917	0.839931	3.18975	0.00142394	0.00842699	1.24111	1.28043	-0.483991	-0.527087	-1.04448	-0.465981
229595	ENSMUSG00000015850	Adamtsl4	3	95676201	95687917	1284.75	2.67882	0.471087	5.68647	1.3e-08	3.63e-07	0.897145	1.00954	0.687087	-1.18602	-0.312515	-1.09524
207375	ENSMUSG00000025262	Fam120c	X	151344175	151471842	311.483	2.67092	0.492657	5.42146	5.91e-08	1.38e-06	1.16228	1.13372	0.233339	-0.898181	-0.522108	-1.10905
19731	ENSMUSG00000026482	Rgl1	1	152516760	152766351	309.071	2.66576	0.722219	3.69108	0.000223308	0.00182903	0.926099	0.913512	0.639976	-1.26005	-0.0773659	-1.14217
14615	ENSMUSG00000034520	Gjc1	11	102799579	102819700	434.267	2.66374	0.383403	6.94761	3.72e-12	2.23e-10	0.915646	0.8847	0.862324	-1.12508	-0.46269	-1.0749
330814	ENSMUSG00000013033	Adgrl1	8	83900105	83941954	1883.45	2.65799	0.421514	6.30583	2.87e-10	1.17e-08	1.13044	1.21144	0.21724	-0.861163	-0.958983	-0.738972
69538	ENSMUSG00000033420	Antxr1	6	87133853	87335821	4813.28	2.64288	0.280492	9.42229	4.41e-21	9.38e-19	1.04345	1.06765	0.572304	-0.799315	-1.0645	-0.819591
216892	ENSMUSG00000040447	Spns2	11	72451638	72489904	78.3295	2.63308	0.465795	5.65288	1.58e-08	4.25e-07	1.12665	1.13806	0.343914	-1.0113	-0.895509	-0.70181
20496	ENSMUSG00000024597	Slc12a2	18	57878678	57946821	6089.3	2.62245	0.736711	3.55967	0.000371319	0.00276305	1.27066	1.22159	-0.516045	-0.391725	-1.12247	-0.462015
14069	ENSMUSG00000031196	F8	X	75172715	75382615	79.1488	2.6107	0.545576	4.78522	1.71e-06	2.75e-05	1.19533	0.996992	0.368581	-1.12918	-0.449991	-0.981734
12843	ENSMUSG00000029661	Col1a2	6	4504814	4541544	70928.4	2.59797	0.637635	4.07439	4.61e-05	0.000495271	0.981381	1.00583	0.436964	-1.22989	-0.0455685	-1.14871
242620	ENSMUSG00000047143	Dmrta2	4	109978053	109983687	142.556	2.59487	0.31201	8.31664	9.05e-17	1.22e-14	0.983139	1.05993	0.659094	-0.972844	-0.734517	-0.994805
12833	ENSMUSG00000001119	Col6a1	10	76708792	76726168	11832.4	2.57994	0.453733	5.68603	1.3e-08	3.63e-07	1.12554	1.19026	0.207718	-1.06075	-0.533571	-0.929198
11749	ENSMUSG00000018340	Anxa6	11	54979108	55033445	8750.65	2.57909	0.473938	5.44183	5.27e-08	1.24e-06	1.04023	1.02947	0.48195	-1.17871	-0.303077	-1.06987
53321	ENSMUSG00000017167	Cntnap1	11	101170523	101190724	130.359	2.57646	0.815724	3.15849	0.00158587	0.00919171	1.2433	1.31657	-0.678201	-0.396424	-0.762147	-0.723098
19206	ENSMUSG00000021466	Ptch1	13	63508328	63573598	862.274	2.55255	0.526793	4.84545	1.26e-06	2.14e-05	1.19334	1.28966	-0.105677	-0.80954	-0.876628	-0.691161
70549	ENSMUSG00000052698	Tln2	9	67217087	67559703	2136.91	2.5388	0.248035	10.2356	1.37e-24	4.25e-22	1.06284	1.04488	0.589422	-0.948043	-0.837485	-0.911607
76969	ENSMUSG00000027221	Chst1	2	92599707	92615250	375.154	2.52632	0.641719	3.9368	8.26e-05	0.000806208	1.11757	1.17048	0.073746	-1.06061	-0.20108	-1.10011
29807	ENSMUSG00000029735	Tpk1	6	43345001	43666278	906.587	2.52289	0.498031	5.06572	4.07e-07	7.82e-06	1.22445	1.15666	0.072251	-0.608369	-1.1293	-0.715685
67477	ENSMUSG00000000686	Abhd15	11	77515121	77538607	58.4108	2.52181	0.634715	3.97314	7.09e-05	0.000710832	1.01906	1.08075	0.431818	-1.25926	-0.310729	-0.961633
26903	ENSMUSG00000033788	Dysf	6	84008590	84211060	129.632	2.50756	0.351184	7.14029	9.31e-13	6.19e-11	0.804452	0.711755	1.16526	-0.955804	-0.65557	-1.07009
56279	ENSMUSG00000036186	Fam69b	2	26628457	26636497	43.5193	2.49727	0.489219	5.1046	3.31e-07	6.57e-06	1.03147	0.914439	0.721288	-0.996657	-0.526288	-1.14425
22772	ENSMUSG00000061524	Zic2	14	122475435	122479852	101.124	2.49601	0.501323	4.97885	6.4e-07	1.19e-05	1.03285	1.28403	0.212166	-0.578741	-1.01183	-0.93847
212427	ENSMUSG00000044783	Hjurp	1	88262471	88277633	5515.3	2.49408	0.440267	5.66492	1.47e-08	4.03e-07	0.869101	0.90852	0.811261	-1.18546	-0.271013	-1.13241
72748	ENSMUSG00000038422	Hdhd3	4	62499008	62503467	77.3815	2.48003	0.634912	3.90609	9.38e-05	0.000892541	1.34079	1.11948	-0.134711	-0.96748	-0.488431	-0.869655
74645	ENSMUSG00000044468	Fam46c	3	100451628	100489324	217.517	2.47974	0.44342	5.5923	2.24e-08	5.8e-07	1.16646	1.16715	0.212604	-0.903047	-0.639341	-1.00383
240726	ENSMUSG00000025938	Slco5a1	1	12866549	12992650	34.4913	2.47916	0.780815	3.17509	0.0014979	0.00877471	1.08471	1.25544	-0.00552706	-0.421389	-1.30262	-0.610611
17181	ENSMUSG00000022324	Matn2	15	34306680	34436242	903.181	2.46407	0.3194	7.71469	1.21e-14	1.11e-12	0.77939	0.709965	1.17404	-0.801851	-1.19009	-0.67146
16880	ENSMUSG00000054263	Lifr	15	7129559	7197489	1059.85	2.45298	0.550593	4.45516	8.38e-06	0.000112471	1.15878	1.24896	-0.0431217	-1.00065	-0.395671	-0.968297
235345	ENSMUSG00000032057	4833427G06Rik	9	51081115	51102078	40.0907	2.44747	0.605785	4.04016	5.34e-05	0.000557974	1.1327	1.29437	0.0282713	-0.689957	-0.939716	-0.82566
13612	ENSMUSG00000034488	Edil3	13	88821472	89323223	53.3524	2.43224	0.75438	3.22416	0.00126344	0.00766298	1.3757	1.15766	-0.421374	-0.774348	-0.450322	-0.887312
13601	ENSMUSG00000028108	Ecm1	3	95734147	95739569	7769.09	2.41754	0.386871	6.24897	4.13e-10	1.61e-08	0.830011	0.954285	0.831813	-1.22052	-0.347792	-1.0478
17965	ENSMUSG00000041120	Nbl1	4	139082284	139092993	1000.07	2.41485	0.570768	4.23087	2.33e-05	0.000276142	0.881113	0.942382	0.673058	-1.16623	-0.100547	-1.22977
104886	ENSMUSG00000021062	Rab15	12	76797960	76822908	26.0744	2.4115	0.664445	3.62934	0.000284144	0.0022459	1.27674	1.09475	0.10517	-0.900738	-0.556327	-1.01959
627626	ENSMUSG00000042256	Ptchd4	17	42315947	42507741	534.11	2.41028	0.54472	4.42479	9.65e-06	0.000126885	1.20659	1.12006	0.0866456	-0.916869	-0.347087	-1.14934
12609	ENSMUSG00000071637	Cebpd	16	15887286	15891031	299.393	2.4095	0.58434	4.12345	3.73e-05	0.00041282	0.974079	1.11942	0.382577	-1.08998	-0.191531	-1.19456
224860	ENSMUSG00000038910	Plcl2	17	50509547	50688493	161.819	2.40777	0.299753	8.03254	9.55e-16	1.08e-13	1.10676	0.998588	0.589741	-0.89063	-0.968692	-0.835771
243725	ENSMUSG00000032827	Ppp1r9a	6	4902917	5165661	29.7541	2.40676	0.722008	3.33342	0.000857848	0.00556838	0.0635037	0.476895	1.74093	-0.730808	-0.803429	-0.747087
NA	ENSMUSG00000079499	6530402F18Rik	2	29245107	29253006	147.876	2.38026	0.686979	3.46482	0.000530585	0.00372797	0.690823	0.740401	1.04214	-1.21225	-0.0720926	-1.18902
319710	ENSMUSG00000048285	Frmd6	12	70825514	70902234	5524.88	2.36421	0.6952	3.40076	0.000671978	0.00454639	1.28589	1.28657	-0.710907	-0.691929	-0.477445	-0.69218
229709	ENSMUSG00000027893	Ahcyl1	3	107663118	107696560	19512.9	2.36208	0.459813	5.13704	2.79e-07	5.67e-06	1.07244	1.04051	0.415217	-1.11525	-0.286426	-1.1265
207181	ENSMUSG00000039607	Rbms3	9	116572746	117629913	1496.02	2.3618	0.610888	3.86617	0.000110558	0.00102461	1.25173	1.2874	-0.397424	-0.816404	-0.471444	-0.853853
239096	ENSMUSG00000059674	Cdh24	14	54631992	54641364	95.8986	2.35079	0.477975	4.91822	8.73e-07	1.56e-05	0.782397	0.943961	0.894325	-1.25278	-0.374161	-0.99374
224090	ENSMUSG00000022537	Tmem44	16	30511855	30550842	115.797	2.31572	0.441213	5.24853	1.53e-07	3.32e-06	1.28761	1.03181	0.237994	-0.858698	-0.991888	-0.706822
14362	ENSMUSG00000044674	Fzd1	5	4753839	4758035	873.917	2.2989	0.576668	3.98653	6.7e-05	0.000676418	1.13369	1.14387	0.0848802	-1.09722	-0.188301	-1.07692
17389	ENSMUSG00000028226	Mmp16	4	17852893	18119145	228.115	2.28804	0.323052	7.08256	1.42e-12	9.07e-11	1.00784	1.02132	0.642161	-1.05328	-0.574104	-1.04394
67991	ENSMUSG00000026932	Nacc2	2	26055535	26123220	1000.83	2.28292	0.479629	4.75976	1.94e-06	3.08e-05	1.19082	1.19851	0.0447291	-0.988624	-0.47627	-0.969172
26568	ENSMUSG00000027932	Slc27a3	3	90385239	90389938	127.758	2.28273	0.662874	3.44368	0.000573845	0.00398862	0.657673	0.700882	1.1069	-1.16421	-0.080975	-1.22027
17132	ENSMUSG00000055435	Maf	8	115682942	115707794	1379.28	2.27321	0.489502	4.64393	3.42e-06	5.11e-05	1.25864	1.20177	-0.0750071	-0.855089	-0.586488	-0.943825
269855	ENSMUSG00000035279	Ssc5d	7	4925785	4944826	235.959	2.26417	0.41927	5.40027	6.65e-08	1.52e-06	1.11354	1.26598	0.14848	-0.832147	-0.798653	-0.897199
192166	ENSMUSG00000009614	Sardh	2	27188393	27248337	1155.76	2.26392	0.590298	3.83521	0.000125455	0.00113604	1.22933	1.27713	-0.324328	-0.993453	-0.422517	-0.766168
72128	ENSMUSG00000060301	2610008E11Rik	10	79064374	79097600	1742.6	2.25651	0.219498	10.2803	8.64e-25	2.76e-22	1.03858	0.984822	0.681845	-0.968986	-0.726097	-1.01016
11988	ENSMUSG00000031596	Slc7a2	8	40862396	40922308	1730.82	2.25647	0.69068	3.26703	0.00108683	0.00679749	1.24981	1.20956	-0.481392	-0.382401	-1.2003	-0.395277
72500	ENSMUSG00000089762	Ier5l	2	30471537	30474219	398.373	2.25557	0.598352	3.76963	0.000163488	0.00140704	0.89629	1.01383	0.548662	-1.13333	-0.0690375	-1.25642
229699	ENSMUSG00000027896	Slc16a4	3	107291230	107312115	175.295	2.24936	0.259566	8.66587	4.48e-18	7.01e-16	1.10122	0.89705	0.715366	-0.88109	-0.828468	-1.00408
20475	ENSMUSG00000040841	Six5	7	19094594	19098549	134.661	2.23795	0.461808	4.84605	1.26e-06	2.13e-05	1.05436	1.21592	0.265676	-1.20239	-0.620215	-0.713352
NA	ENSMUSG00000086390	1810019D21Rik	8	106135400	106138525	44.2266	2.22356	0.648152	3.43061	0.000602224	0.00415141	1.13984	1.09811	0.203354	-1.01548	-0.262414	-1.16341
237360	ENSMUSG00000059901	Adamts14	10	61197112	61273438	746.273	2.2193	0.294055	7.54723	4.45e-14	3.58e-12	0.932102	1.07739	0.658835	-1.09593	-0.563638	-1.00876
11529	ENSMUSG00000055301	Adh7	3	138217760	138233382	496.733	2.21277	0.633454	3.49319	0.000477295	0.00343146	1.17762	1.12711	-0.0652877	-0.474714	-1.40965	-0.355082
69976	ENSMUSG00000027207	Galk2	2	125859109	125984299	2141.81	2.20981	0.352121	6.27571	3.48e-10	1.38e-08	1.1101	1.08916	0.402969	-1.00325	-0.540486	-1.05849
242608	ENSMUSG00000028600	Podn	4	108014791	108096445	28.7471	2.20713	0.632724	3.48829	0.000486115	0.00348081	1.2156	1.23527	-0.0224509	-0.940299	-0.696786	-0.791343
104027	ENSMUSG00000043079	Synpo	18	60593973	60660142	2555.85	2.20473	0.44492	4.95534	7.22e-07	1.33e-05	0.917226	0.946216	0.685984	-1.22626	-0.206776	-1.11639
17313	ENSMUSG00000030218	Mgp	6	136872435	136875823	377.674	2.20459	0.389816	5.65546	1.55e-08	4.21e-07	1.16788	1.17315	0.212845	-0.99072	-0.706672	-0.856483
20856	ENSMUSG00000020303	Stc2	11	31357307	31370074	214.626	2.20209	0.524363	4.19955	2.67e-05	0.000312564	1.233	1.20875	-0.0737141	-0.703398	-1.09012	-0.574521
216613	ENSMUSG00000032878	Ccdc85a	11	28385685	28584324	219.349	2.20023	0.606356	3.62861	0.000284954	0.00224976	0.44876	0.363166	1.53018	-0.907408	-0.231178	-1.20352
78749	ENSMUSG00000043336	Filip1l	16	57353093	57573126	1785.52	2.19377	0.446406	4.9143	8.91e-07	1.59e-05	1.10855	1.07738	0.324155	-1.03424	-0.321649	-1.1542
232313	ENSMUSG00000030074	Gxylt2	6	100704734	100810913	88.3919	2.19034	0.328906	6.65947	2.75e-11	1.34e-09	0.732349	0.928702	1.03954	-0.840491	-1.13512	-0.724979
54371	ENSMUSG00000033350	Chst2	9	95399292	95406722	156.078	2.18617	0.690986	3.16383	0.00155705	0.00906158	0.746219	0.733566	0.951955	-1.19771	0.0165827	-1.25061
140792	ENSMUSG00000036103	Colec12	18	9707648	9877995	719.719	2.17927	0.233004	9.35295	8.52e-21	1.73e-18	0.956349	0.935902	0.810794	-1.04231	-0.622203	-1.03854
18003	ENSMUSG00000021365	Nedd9	13	41309581	41487362	1492.82	2.17854	0.343707	6.33837	2.32e-10	9.58e-09	1.14209	1.12426	0.332488	-0.969683	-0.650633	-0.978524
16848	ENSMUSG00000029570	Lfng	5	140607320	140615545	451.667	2.17131	0.57415	3.78178	0.000155712	0.00135074	0.882148	1.04655	0.522755	-1.24129	-0.0664689	-1.14369
23967	ENSMUSG00000048387	Osr1	12	9570116	9581500	617.907	2.17087	0.345751	6.27871	3.41e-10	1.36e-08	1.0017	1.03633	0.592247	-1.11841	-0.457509	-1.05436
229474	ENSMUSG00000041842	Fhdc1	3	84442198	84480429	1283.25	2.16992	0.206405	10.513	7.53e-26	2.68e-23	0.936559	1.0119	0.761889	-1.08303	-0.710234	-0.91709
243931	ENSMUSG00000021217	Tshz3	7	36698118	36773553	269.52	2.16755	0.672833	3.22153	0.00127508	0.00771385	0.905355	1.1393	0.303855	-1.23091	0.0114331	-1.12904
227377	ENSMUSG00000034066	Farp2	1	93512079	93621976	977.999	2.16478	0.309507	6.99426	2.67e-12	1.64e-10	1.07279	1.02254	0.550791	-1.15335	-0.579357	-0.913404
80752	ENSMUSG00000025854	Fam20c	5	138754514	138810077	462.144	2.16272	0.439563	4.92017	8.65e-07	1.55e-05	0.95784	1.13992	0.447332	-1.20703	-0.329269	-1.0088
74782	ENSMUSG00000020251	Glt8d2	10	82650433	82690650	77.4412	2.15953	0.683791	3.15817	0.00158762	0.00919809	1.07518	0.99498	0.337554	-1.15326	-0.0689978	-1.18546
18032	ENSMUSG00000001911	Nfix	8	84699876	84800344	7803.19	2.15561	0.392419	5.49312	3.95e-08	9.59e-07	1.09166	1.14042	0.315883	-1.10124	-0.450659	-0.996054
320078	ENSMUSG00000038463	Olfml2b	1	170644532	170682789	2464.65	2.14353	0.438967	4.88313	1.04e-06	1.81e-05	1.08937	1.14543	0.262274	-1.12348	-0.34999	-1.0236
12876	ENSMUSG00000037852	Cpe	8	64592542	64693054	21184.7	2.1348	0.57012	3.74447	0.000180776	0.00152359	1.22599	1.24945	-0.299986	-0.49366	-1.14743	-0.534364
223701	ENSMUSG00000042292	Mkl1	15	81012281	81190757	1840.98	2.13467	0.564127	3.78402	0.000154315	0.00134271	0.629481	0.731274	1.06641	-1.29062	-0.0114051	-1.12513
98496	ENSMUSG00000045658	Pid1	1	84036296	84364180	91.2796	2.12133	0.644592	3.29096	0.000998468	0.00631697	0.477248	0.448974	1.43896	-1.08504	-0.138384	-1.14176
20312	ENSMUSG00000031778	Cx3cl1	8	94772009	94782427	251.46	2.11806	0.426423	4.96703	6.8e-07	1.26e-05	0.692137	0.6761	1.20722	-1.2091	-0.358309	-1.00805
83669	ENSMUSG00000066357	Wdr6	9	108572311	108578739	2621.92	2.10736	0.578265	3.64428	0.000268137	0.00214194	1.07799	1.07691	0.18423	-1.18737	-0.0414871	-1.11026
319179	ENSMUSG00000047246	Hist1h2be	13	23583670	23621124	20.0868	2.10604	0.578778	3.63876	0.000273951	0.00217981	1.15252	0.999105	0.510722	-1.05941	-0.748631	-0.854309
21809	ENSMUSG00000021253	Tgfb3	12	86056745	86079041	1760.98	2.09999	0.661921	3.17257	0.00151096	0.00884032	0.671941	0.724318	0.949169	-1.32014	0.141023	-1.16631
12159	ENSMUSG00000021835	Bmp4	14	46383520	46390669	455.463	2.09682	0.572402	3.6632	0.000249084	0.00201004	1.14279	1.18067	-0.01588	-1.07044	-0.177707	-1.05943
22352	ENSMUSG00000026728	Vim	2	13573927	13582826	112642	2.0831	0.634548	3.28281	0.0010278	0.00647089	1.089	1.09483	0.0495398	-1.15137	0.0514403	-1.13344
14681	ENSMUSG00000031748	Gnao1	8	93809966	93969388	128.672	2.0789	0.651034	3.19322	0.00140694	0.00835187	1.04198	1.04458	0.280558	-0.398021	-1.55347	-0.415626
14107	ENSMUSG00000070047	Fat1	8	44935447	45052257	39995.2	2.07497	0.366446	5.66243	1.49e-08	4.08e-07	1.16822	1.19447	0.179288	-0.949377	-0.737816	-0.854789
50786	ENSMUSG00000062184	Hs6st2	X	51387212	51681856	3948.77	2.05844	0.425009	4.84329	1.28e-06	2.16e-05	0.872987	0.831805	0.840678	-1.12241	-0.179129	-1.24393
24001	ENSMUSG00000023800	Tiam2	17	3326573	3519397	881.364	2.05791	0.341471	6.02661	1.67e-09	5.65e-08	1.11421	1.10456	0.379446	-0.9396	-0.568401	-1.09022
53623	ENSMUSG00000001986	Gria3	X	41400854	41678601	2136.65	2.05273	0.474655	4.32468	1.53e-05	0.000191247	1.13265	1.11459	0.185333	-1.11541	-0.253114	-1.06406
52123	ENSMUSG00000031467	Agpat5	8	18846277	18891361	1969.87	2.04526	0.509019	4.01805	5.87e-05	0.000601835	1.2972	1.2419	-0.291517	-0.789154	-0.686057	-0.772367
56522	ENSMUSG00000074817	Papolb	5	142525838	142530076	28.3206	2.04472	0.57752	3.54052	0.000399341	0.00294082	0.656634	0.624184	1.28061	-1.15726	-0.374864	-1.02931
14048	ENSMUSG00000025932	Eya1	1	14168954	14310235	25.4901	2.03686	0.527553	3.86097	0.00011294	0.00104261	1.00311	1.1834	0.462929	-0.904882	-0.73357	-1.01099
320712	ENSMUSG00000035258	Abi3bp	16	56477846	56690128	71.5288	2.0314	0.529631	3.83549	0.000125312	0.00113587	0.877173	0.846297	0.830228	-0.651562	-1.49489	-0.407248
329739	ENSMUSG00000040339	Fam102b	3	108970997	109027607	1581.1	2.03102	0.536548	3.78535	0.000153491	0.00133799	1.30926	1.24138	-0.373879	-0.813258	-0.5979	-0.765605
18481	ENSMUSG00000031284	Pak3	X	143518591	143797796	1151.82	2.02856	0.612013	3.31457	0.000917834	0.00588428	0.814645	0.7278	0.840666	-1.25978	0.102397	-1.22573
104080	ENSMUSG00000040258	Nxph4	10	127525473	127534559	49.674	2.02833	0.583217	3.47783	0.000505499	0.00358712	0.891912	0.746029	0.887604	-0.499029	-1.54131	-0.485205
231214	ENSMUSG00000039765	Cc2d2a	5	43662346	43740972	558.459	2.016	0.545124	3.69823	0.000217106	0.00178333	1.11386	1.16078	0.0635318	-1.01793	-0.160041	-1.1602
23876	ENSMUSG00000021186	Fbln5	12	101746565	101819055	2035.49	2.01564	0.439355	4.58773	4.48e-06	6.41e-05	0.935239	0.924565	0.665729	-1.20713	-0.158672	-1.15973
16765	ENSMUSG00000028832	Stmn1	4	134468320	134473843	2541.74	2.00529	0.532805	3.76366	0.000167448	0.00143332	1.1404	1.14977	0.0307468	-1.10471	-0.151685	-1.06452
14086	ENSMUSG00000029581	Fscn1	5	142960343	142973185	21390.6	1.99101	0.631415	3.15325	0.00161462	0.00931663	0.842399	0.931637	0.547365	-1.29757	0.164474	-1.18831
18423	ENSMUSG00000005917	Otx1	11	21994764	22002897	235.616	1.98896	0.421422	4.71965	2.36e-06	3.68e-05	1.07409	1.30346	0.109028	-0.76693	-1.04511	-0.674536
55994	ENSMUSG00000027796	Smad9	3	54755582	54801257	310.646	1.98529	0.588694	3.37235	0.000745286	0.00494368	1.08097	1.09249	0.161759	-1.16631	-0.0513616	-1.11755
NA	ENSMUSG00000059027	9630013D21Rik	4	109651529	109657853	20.9867	1.94666	0.603257	3.22692	0.00125131	0.00760561	1.36223	0.701783	0.507257	-0.863528	-0.545141	-1.16261
14421	ENSMUSG00000006731	B4galnt1	10	127165225	127172330	698.018	1.93754	0.581677	3.33096	0.000865485	0.00561166	1.20435	1.32401	-0.462987	-0.749723	-0.935884	-0.379766
58235	ENSMUSG00000032012	Nectin1	9	43743984	43807461	441.202	1.93727	0.465528	4.16144	3.16e-05	0.000359274	0.549014	0.602808	1.32274	-1.11822	-0.22248	-1.13386
13808	ENSMUSG00000060600	Eno3	11	70657202	70662513	3591.39	1.93373	0.124088	15.5836	9.41e-55	2.23e-51	0.946715	0.954317	0.831622	-0.973733	-0.823087	-0.935834
74229	ENSMUSG00000025931	Paqr8	1	20890606	20939650	170.968	1.92308	0.415859	4.62435	3.76e-06	5.54e-05	1.22979	1.1727	0.0865174	-0.9274	-0.667768	-0.893833
338351	ENSMUSG00000059708	Akap17b	X	36608314	36645395	412.615	1.91899	0.499687	3.84038	0.000122845	0.00111596	1.3008	1.2374	-0.286409	-0.763106	-0.698035	-0.790654
94216	ENSMUSG00000031273	Col4a6	X	141165403	141474076	5935.23	1.91537	0.391665	4.89033	1.01e-06	1.76e-05	1.13011	1.15356	0.216528	-1.05406	-0.416021	-1.03012
83675	ENSMUSG00000014329	Bicc1	10	70922832	71159700	4330.49	1.91268	0.455239	4.20149	2.65e-05	0.000310414	1.24708	1.26183	-0.181811	-0.832767	-0.678221	-0.816111
629378	ENSMUSG00000078794	Dact3	7	16875317	16887462	118.032	1.91173	0.604598	3.16198	0.001567	0.00911201	1.29986	1.27483	-0.499345	-0.701145	-0.684629	-0.689571
76561	ENSMUSG00000028007	Snx7	3	117781647	117868936	2182.79	1.90761	0.422797	4.51188	6.43e-06	8.88e-05	1.00808	1.01578	0.483026	-1.15504	-0.190757	-1.1611
13641	ENSMUSG00000031217	Efnb1	X	99136130	99148991	2627.03	1.90352	0.546616	3.48237	0.000496996	0.00354187	1.11752	1.25892	-0.159934	-1.09915	-0.166072	-0.951293
19730	ENSMUSG00000026821	Ralgds	2	28513125	28553081	218.937	1.90023	0.396852	4.78825	1.68e-06	2.72e-05	1.07295	1.26794	0.176966	-1.0789	-0.791779	-0.647183
68176	ENSMUSG00000042106	Fam212a	9	107984223	107985879	35.9911	1.89699	0.555448	3.41524	0.000637257	0.00434846	0.738475	0.535056	1.25183	-1.10045	-0.27937	-1.14554
211401	ENSMUSG00000022353	Mtss1	15	58941244	59082026	2720.75	1.88903	0.518275	3.64484	0.000267555	0.00213969	1.24367	1.27878	-0.343543	-0.855632	-0.446745	-0.876528
11835	ENSMUSG00000046532	Ar	X	98148769	98323215	46.7743	1.88749	0.466721	4.04414	5.25e-05	0.000550905	0.754966	0.356566	1.44862	-0.797593	-0.967691	-0.794866
12977	ENSMUSG00000014599	Csf1	3	107741048	107760469	20552.9	1.88045	0.518753	3.62494	0.000289029	0.00227436	0.780382	0.831711	0.799909	-1.28297	0.0583962	-1.18743
14051	ENSMUSG00000010461	Eya4	10	23102963	23350786	2648.96	1.87564	0.217574	8.62068	6.66e-18	9.97e-16	1.05961	1.04685	0.582032	-0.788436	-1.03893	-0.86113
94040	ENSMUSG00000021097	Clmn	12	104763117	104865076	46.6168	1.86777	0.51384	3.63492	0.000278065	0.00220515	0.800125	0.653035	1.09899	-0.628757	-1.45186	-0.471526
20187	ENSMUSG00000032547	Ryk	9	102834917	102908305	6957.83	1.86287	0.362303	5.14174	2.72e-07	5.55e-06	1.02553	1.00767	0.527031	-1.13931	-0.293595	-1.12733
26561	ENSMUSG00000029061	Mmp23	4	155650655	155653384	1139.88	1.86003	0.387357	4.80185	1.57e-06	2.56e-05	1.17435	1.21742	0.0850906	-0.964378	-0.586323	-0.926155
20317	ENSMUSG00000000753	Serpinf1	11	75409769	75422701	1274.86	1.85994	0.280001	6.64261	3.08e-11	1.49e-09	0.703759	0.890861	1.05469	-1.16871	-0.478806	-1.00179
12580	ENSMUSG00000028551	Cdkn2c	4	109660876	109667189	1044.1	1.85646	0.584608	3.17556	0.00149546	0.00876767	1.10362	1.13657	-0.0198194	-1.17211	0.00812072	-1.05638
57246	ENSMUSG00000031965	Tbx20	9	24718138	24774303	679.174	1.84893	0.586828	3.15072	0.00162868	0.00936736	1.21256	1.23037	-0.352684	-0.93438	-0.159361	-0.996509
270118	ENSMUSG00000031925	Maml2	9	13297957	13709388	866.382	1.84486	0.448583	4.11263	3.91e-05	0.000429001	1.20741	1.22828	-0.0735303	-0.873855	-0.464052	-1.02426
NA	ENSMUSG00000026637	Traf5	1	191997205	192092559	114.467	1.83445	0.492765	3.72276	0.000197054	0.00163943	1.06397	1.41856	-0.146803	-0.74564	-0.878487	-0.711604
226841	ENSMUSG00000037568	Vash2	1	190947646	190979296	188.48	1.81902	0.451932	4.025	5.7e-05	0.000587712	0.575894	0.692499	1.23507	-1.22907	-0.22444	-1.04995
668212	ENSMUSG00000020658	Efr3b	12	3962554	4038915	29.6267	1.80436	0.488274	3.69539	0.000219549	0.00180132	1.14034	0.781205	0.735511	-1.14551	-0.972331	-0.539216
75985	ENSMUSG00000030643	Rab30	7	92741603	92844535	181.417	1.79907	0.25944	6.93441	4.08e-12	2.41e-10	1.04766	1.0457	0.598239	-0.805649	-0.834504	-1.05145
239554	ENSMUSG00000016552	Foxred2	15	77940522	77956722	351.31	1.79282	0.382558	4.6864	2.78e-06	4.26e-05	0.916176	0.93273	0.722864	-1.18254	-0.244768	-1.14446
54352	ENSMUSG00000031737	Irx5	8	92357625	92376286	248.011	1.79241	0.44113	4.06323	4.84e-05	0.000515297	1.17903	1.0992	0.170761	-1.08682	-0.318064	-1.04411
101497	ENSMUSG00000037552	Plekhg2	7	28359604	28372599	1633.78	1.78972	0.395477	4.52548	6.03e-06	8.38e-05	0.969673	1.06513	0.479498	-1.20768	-0.215603	-1.09102
98170	ENSMUSG00000024736	Tmem132a	19	10857822	10869940	1340.77	1.77013	0.516142	3.42953	0.000604619	0.00416388	0.831563	0.965559	0.594164	-1.28634	0.0631746	-1.16812
17534	ENSMUSG00000020695	Mrc2	11	105292643	105351139	3949.73	1.76675	0.288339	6.12733	8.94e-10	3.26e-08	0.996653	1.10564	0.517824	-1.13779	-0.493279	-0.989041
NA	ENSMUSG00000073791	Efcab7	4	99829198	99912788	120.128	1.76311	0.36691	4.80529	1.55e-06	2.53e-05	1.19087	1.05488	0.336776	-1.01033	-0.563631	-1.00856
236733	ENSMUSG00000031066	Usp11	X	20703906	20720539	189.202	1.75966	0.503212	3.49685	0.000470786	0.00338809	1.27956	1.24167	-0.282259	-0.882689	-0.532504	-0.823778
19696	ENSMUSG00000020275	Rel	11	23736847	23770970	279.811	1.75932	0.291633	6.03264	1.61e-09	5.48e-08	1.20627	1.02252	0.404343	-1.00507	-0.828466	-0.799601
105171	ENSMUSG00000074794	Arrdc3	13	80883384	80896042	323.814	1.75883	0.444815	3.95407	7.68e-05	0.000760069	1.05007	1.0443	0.375829	-1.05256	-0.183085	-1.23456
73569	ENSMUSG00000091243	Vgll3	16	65815633	65863057	4581.65	1.75051	0.252373	6.93621	4.03e-12	2.4e-10	1.0548	0.988797	0.611691	-1.02422	-0.535995	-1.09507
18647	ENSMUSG00000028926	Cdk14	5	4803391	5420312	2114.31	1.74161	0.389289	4.47381	7.68e-06	0.000103972	1.24305	1.15784	0.0367602	-0.654806	-1.10919	-0.67366
106522	ENSMUSG00000024247	Pkdcc	17	83215292	83225070	227.356	1.74115	0.399908	4.35388	1.34e-05	0.000169691	1.23637	1.18037	0.0447522	-0.907835	-0.926813	-0.626853
105670	ENSMUSG00000022106	Rcbtb2	14	73123037	73207843	786.463	1.72006	0.493432	3.48591	0.00049047	0.00350772	1.02104	1.06902	0.278014	-1.15268	-0.0288526	-1.18654
12826	ENSMUSG00000031502	Col4a1	8	11198423	11312826	44707.5	1.71527	0.240664	7.12723	1.02e-12	6.75e-11	0.90686	0.985168	0.771936	-1.14459	-0.488735	-1.03064
21415	ENSMUSG00000055799	Tcf7l1	6	72626378	72789254	699.424	1.71176	0.334494	5.11746	3.1e-07	6.21e-06	1.02751	1.31337	0.198703	-0.982982	-0.810196	-0.746407
70673	ENSMUSG00000039410	Prdm16	4	154316125	154636873	46.0566	1.70814	0.429342	3.9785	6.94e-05	0.000697182	0.571304	0.793613	1.2519	-0.776512	-0.619985	-1.22032
16706	ENSMUSG00000018334	Ksr1	11	79013440	79146407	889.33	1.70461	0.207817	8.20248	2.35e-16	2.94e-14	1.06379	1.05678	0.571445	-0.953299	-0.917737	-0.820976
67041	ENSMUSG00000022186	Oxct1	15	4026383	4155344	6529.47	1.70125	0.356372	4.77379	1.81e-06	2.9e-05	1.04995	0.997677	0.48849	-1.11713	-0.257331	-1.16165
268977	ENSMUSG00000001870	Ltbp1	17	75005568	75392512	6510.2	1.69755	0.134176	12.6516	1.1e-36	8.67e-34	0.855832	0.906386	0.964434	-1.03934	-0.765738	-0.921572
22762	ENSMUSG00000022306	Zfpm2	15	40655042	41104592	1612.61	1.69604	0.343301	4.94039	7.8e-07	1.42e-05	1.09094	1.06361	0.39225	-1.08607	-0.357351	-1.10338
382034	ENSMUSG00000031822	Gse1	8	120228456	120581390	1022.31	1.69413	0.380922	4.44745	8.69e-06	0.000116038	0.917679	1.03167	0.574533	-1.25459	-0.196543	-1.07276
74178	ENSMUSG00000042608	Stk40	4	126103957	126141029	999.647	1.69269	0.146514	11.5531	7.12e-31	3.75e-28	0.993818	0.968511	0.765295	-0.982799	-0.856115	-0.88871
24131	ENSMUSG00000021798	Ldb3	14	34526699	34588681	68.1369	1.68196	0.442418	3.80174	0.000143684	0.00127357	1.02894	1.35783	0.093179	-0.667999	-0.882761	-0.929192
80286	ENSMUSG00000039530	Tusc3	8	39005845	39165114	1455.15	1.68113	0.391511	4.29395	1.76e-05	0.000215212	1.23734	1.20174	-0.0278907	-0.902503	-0.565316	-0.943369
211323	ENSMUSG00000062991	Nrg1	8	31814551	32884029	254.861	1.67111	0.318456	5.24754	1.54e-07	3.33e-06	1.09221	1.16877	0.329246	-1.07782	-0.639418	-0.872982
244058	ENSMUSG00000070509	Rgma	7	73375509	73419899	264.031	1.66249	0.399312	4.16337	3.14e-05	0.000357102	1.12731	1.31818	-0.0198578	-0.795197	-0.937023	-0.693414
18710	ENSMUSG00000028698	Pik3r3	4	116221618	116303056	825.434	1.66073	0.476861	3.48263	0.000496507	0.00354187	1.29506	1.10899	-0.156313	-0.472147	-1.2547	-0.520898
27205	ENSMUSG00000025608	Podxl	6	31519488	31563981	768.467	1.66053	0.490737	3.38374	0.000715044	0.00477324	1.22713	1.29941	-0.367485	-0.958938	-0.475705	-0.724415
19245	ENSMUSG00000059895	Ptp4a3	15	73723145	73758766	289.037	1.65413	0.429832	3.84831	0.000118938	0.001086	0.350167	0.44861	1.60312	-1.00167	-0.452641	-0.947586
353156	ENSMUSG00000026921	Egfl7	2	26580014	26593120	82.8754	1.65322	0.34069	4.85256	1.22e-06	2.08e-05	0.897806	1.123	0.637624	-1.09017	-1.01656	-0.551701
15227	ENSMUSG00000042812	Foxf1	8	121084386	121088144	1045.06	1.65233	0.422071	3.91481	9.05e-05	0.000868468	1.14181	1.22409	-0.000200318	-0.543841	-1.25916	-0.562704
105387	ENSMUSG00000033715	Akr1c14	13	4049011	4090688	582.431	1.65198	0.272043	6.07249	1.26e-09	4.38e-08	0.738393	0.533956	1.35991	-0.8073	-0.871661	-0.9533
NA	ENSMUSG00000086502	B130055M24Rik	7	127448636	127460360	140.536	1.65064	0.409223	4.03361	5.49e-05	0.000569058	1.06601	1.03582	0.420876	-1.1583	-0.269212	-1.09519
69136	ENSMUSG00000054000	Tusc1	4	93334138	93335511	72.9571	1.64846	0.482315	3.4178	0.000631288	0.00432454	1.27203	1.15267	-0.0440869	-0.992167	-0.467248	-0.921204
64291	ENSMUSG00000044252	Osbpl1a	18	12755314	12941841	881.746	1.64794	0.468094	3.52054	0.000430668	0.00314388	1.29891	1.24812	-0.351867	-0.691818	-0.857906	-0.645443
68010	ENSMUSG00000024232	Bambi	18	3507957	3516404	99.7035	1.63615	0.367669	4.45005	8.58e-06	0.000114856	0.996449	1.3161	0.251492	-0.77689	-0.818793	-0.968364
NA	ENSMUSG00000089901	Gm8113	14	43925390	43933411	167.634	1.6357	0.458028	3.57118	0.000355381	0.00266396	0.941673	1.0754	0.441694	-1.24867	-0.120109	-1.08999
75423	ENSMUSG00000036093	Arl5a	2	52397951	52424901	4902.78	1.6155	0.376541	4.29037	1.78e-05	0.000218514	1.28817	1.17392	-0.0550085	-0.716229	-0.753172	-0.937682
234582	ENSMUSG00000063605	Ccdc102a	8	94902869	94918098	292.298	1.61343	0.437518	3.6877	0.000226293	0.00185131	1.0773	1.20573	0.10935	-1.18778	-0.257819	-0.946781
16372	ENSMUSG00000001504	Irx2	13	72628820	72634198	265.734	1.61242	0.244567	6.59297	4.31e-11	2.03e-09	0.763799	0.700517	1.2151	-0.794226	-0.798315	-1.08688
16004	ENSMUSG00000023830	Igf2r	17	12682406	12769664	3067.81	1.61172	0.426457	3.77934	0.000157248	0.00136074	1.19104	1.1709	-0.0189784	-1.02976	-0.277521	-1.03568
14231	ENSMUSG00000002732	Fkbp7	2	76663044	76673116	492.863	1.61092	0.299012	5.38748	7.15e-08	1.62e-06	1.1505	1.04911	0.394829	-0.61308	-1.19199	-0.789368
19261	ENSMUSG00000037902	Sirpa	2	129592835	129632228	488.847	1.60744	0.196863	8.16529	3.21e-16	3.97e-14	0.998422	1.05418	0.65119	-0.93826	-0.762524	-1.00301
13821	ENSMUSG00000027624	Epb41l1	2	156420909	156543214	1086.17	1.60563	0.205744	7.80401	6e-15	5.73e-13	1.07003	1.0755	0.539996	-0.93713	-0.868129	-0.880269
78514	ENSMUSG00000037148	Arhgap10	8	77250366	77517953	2638.53	1.60552	0.103352	15.5344	2.03e-54	3.21e-51	0.909936	0.954706	0.871893	-0.964264	-0.879963	-0.892309
67784	ENSMUSG00000030123	Plxnd1	6	115954811	115995005	799.509	1.60228	0.511306	3.13371	0.00172612	0.00983639	0.811928	0.929282	0.557144	-0.357015	-1.73058	-0.210754
246277	ENSMUSG00000023044	Csad	15	102176998	102189043	173.96	1.59664	0.507485	3.14618	0.0016542	0.00948536	1.11007	1.37898	-0.302397	-0.664389	-1.05666	-0.465596
319468	ENSMUSG00000034613	Ppm1h	10	122678762	122945795	41.3888	1.59617	0.412955	3.86523	0.000110982	0.00102787	0.942777	1.15611	0.547675	-0.867615	-0.625342	-1.15361
17937	ENSMUSG00000025402	Nab2	10	127660918	127668568	1702.04	1.57812	0.359439	4.39051	1.13e-05	0.000145677	1.1643	1.24908	0.0335582	-0.95278	-0.575305	-0.918858
98402	ENSMUSG00000036206	Sh3bp4	1	89070415	89155068	1972.38	1.57669	0.304488	5.17816	2.24e-07	4.69e-06	1.13983	1.20624	0.202816	-0.996207	-0.718065	-0.834617
18230	ENSMUSG00000020844	Nxn	11	76257198	76399140	4216.62	1.57576	0.459878	3.42648	0.000611454	0.00420689	0.924765	0.900651	0.560502	-1.26091	0.0686705	-1.19368
244585	ENSMUSG00000033282	Rpgrip1l	8	91217030	91313262	490.531	1.57378	0.37991	4.1425	3.44e-05	0.000385663	1.33044	1.13085	-0.0505079	-0.78089	-0.742369	-0.887513
234683	ENSMUSG00000014791	Elmo3	8	105305601	105310760	38.6264	1.57195	0.4056	3.87561	0.000106358	0.000990843	0.879464	0.791764	1.01248	-0.722466	-0.726336	-1.23491
245269	ENSMUSG00000095930	Nim1k	13	119710094	119755882	73.0558	1.57037	0.476488	3.29572	0.000981696	0.00623581	1.3095	1.18515	-0.154813	-0.822515	-0.63821	-0.879107
52666	ENSMUSG00000019467	Arhgef25	10	127182525	127190083	414.327	1.56714	0.183793	8.52663	1.51e-17	2.21e-15	1.00134	0.928315	0.78419	-1.06584	-0.70863	-0.939375
13631	ENSMUSG00000035064	Eef2k	7	120842831	120907450	1053	1.56576	0.381686	4.10223	4.09e-05	0.00044635	1.19908	1.1231	0.110883	-1.08978	-0.35643	-0.986856
330695	ENSMUSG00000048644	Ctxn1	8	4257660	4259274	250.964	1.56491	0.358463	4.3656	1.27e-05	0.000161996	0.829608	1.00323	0.727955	-1.24392	-0.233618	-1.08326
NA	ENSMUSG00000098090	2700099C18Rik	17	94750100	94775132	139.029	1.56476	0.299059	5.23228	1.67e-07	3.59e-06	1.23006	0.846731	0.567073	-0.860115	-0.649218	-1.13453
237353	ENSMUSG00000037990	Sh3rf3	10	58813359	59138916	611.284	1.56222	0.385409	4.05341	5.05e-05	0.000533806	1.09874	1.13037	0.22608	-1.09113	-0.267894	-1.09617
353310	ENSMUSG00000085795	Zfp703	8	26977325	26981461	764.49	1.5615	0.338702	4.61024	4.02e-06	5.87e-05	1.07339	1.19814	0.24347	-1.0344	-0.434583	-1.04602
70757	ENSMUSG00000035376	Hacd2	16	35022421	35109175	708.851	1.56052	0.430112	3.62816	0.000285446	0.00225239	1.33095	1.18237	-0.242649	-0.753858	-0.595585	-0.921231
69551	ENSMUSG00000031983	2310022B05Rik	8	124635756	124663369	7129.61	1.55018	0.352171	4.40178	1.07e-05	0.000139448	1.19189	1.24856	-0.000632913	-0.767693	-0.964791	-0.707333
11877	ENSMUSG00000000325	Arvcf	16	18348182	18407076	346.934	1.54913	0.204443	7.57731	3.53e-14	2.94e-12	0.817582	0.93026	0.953089	-1.17744	-0.687866	-0.835623
192176	ENSMUSG00000031328	Flna	X	74223461	74249820	61774.2	1.54761	0.349171	4.43223	9.33e-06	0.000123152	0.967114	0.983561	0.565326	-1.24012	-0.176491	-1.09939
75454	ENSMUSG00000036504	Phpt1	2	25573430	25575224	26.64	1.54697	0.483477	3.19968	0.00137579	0.00820803	1.03321	1.03075	0.574511	-1.25584	-0.632098	-0.750534
12827	ENSMUSG00000031503	Col4a2	8	11312805	11449287	24334.7	1.54157	0.258323	5.96761	2.41e-09	7.86e-08	0.943672	1.08143	0.600265	-1.15605	-0.448508	-1.02081
209683	ENSMUSG00000033209	Ttc28	5	110879803	111289780	1195.5	1.54105	0.43901	3.51028	0.000447633	0.00325105	1.24145	1.30303	-0.328428	-0.7853	-0.79554	-0.635206
11666	ENSMUSG00000031378	Abcd1	X	73716597	73738534	559.86	1.54001	0.457846	3.3636	0.000769335	0.00509134	1.24122	1.25376	-0.28414	-1.04195	-0.446798	-0.722097
387609	ENSMUSG00000071757	Zhx2	15	57694665	57839832	497.886	1.53642	0.46786	3.28393	0.00102369	0.00644786	1.14031	1.35593	-0.310766	-0.58108	-1.06668	-0.537713
13639	ENSMUSG00000028040	Efna4	3	89333390	89338028	74.3077	1.53516	0.442769	3.46719	0.000525934	0.00370308	1.0138	1.0116	0.478543	-1.21081	-0.189558	-1.10358
239027	ENSMUSG00000063506	Arhgap22	14	33214026	33369934	322.456	1.53499	0.441257	3.47867	0.000503911	0.00357764	1.19248	1.27502	-0.180806	-0.869562	-0.990819	-0.426319
270066	ENSMUSG00000019731	Slc35e1	8	72480641	72492614	2435.05	1.5312	0.430249	3.55887	0.000372458	0.00276968	0.887964	0.923486	0.604639	-1.25234	0.0295154	-1.19327
320799	ENSMUSG00000035877	Zhx3	2	160748708	160872998	528.071	1.52508	0.435313	3.50342	0.000459324	0.00331734	1.09753	1.17514	0.0745234	-1.1881	-0.176062	-0.983034
20350	ENSMUSG00000034684	Sema3f	9	107681500	107710475	1410.34	1.52498	0.208586	7.31101	2.65e-13	1.91e-11	0.67172	0.808265	1.19848	-1.09807	-0.742408	-0.837981
67768	ENSMUSG00000044442	N6amt1	16	87354185	87368742	389.711	1.52119	0.291509	5.21833	1.81e-07	3.85e-06	1.1006	1.17439	0.313406	-0.985208	-0.63499	-0.9682
56461	ENSMUSG00000079056	Kcnip3	2	127456498	127522094	41.2576	1.51754	0.435788	3.4823	0.000497131	0.00354187	1.23491	1.06463	0.273541	-0.665065	-0.908476	-0.999543
56332	ENSMUSG00000032531	Amotl2	9	102716672	102733418	14272.5	1.5156	0.429529	3.52852	0.000417884	0.0030584	0.992997	1.06406	0.31767	-1.19554	-0.0167739	-1.16242
231861	ENSMUSG00000039477	Tnrc18	5	142724661	142817662	3417.19	1.50874	0.405543	3.72029	0.000198992	0.00165073	1.01467	1.06511	0.332099	-1.16956	-0.0798086	-1.16252
12444	ENSMUSG00000000184	Ccnd2	6	127125162	127152193	19142.7	1.50597	0.298715	5.04148	4.62e-07	8.76e-06	1.19454	1.18302	0.156727	-0.870961	-0.77219	-0.891136
117606	ENSMUSG00000022687	Boc	16	44485049	44558897	1159.74	1.50246	0.36982	4.06268	4.85e-05	0.000515745	0.887462	1.04046	0.561893	-1.2539	-0.129017	-1.10689
171212	ENSMUSG00000020520	Galnt10	11	57645442	57787514	1351.65	1.49394	0.401898	3.71722	0.000201429	0.00166997	0.552787	0.59889	1.27373	-1.18538	-0.100676	-1.13935
18115	ENSMUSG00000025453	Nnt	13	119335448	119408997	951.758	1.4893	0.221253	6.7312	1.68e-11	8.74e-10	1.03174	0.972479	0.663673	-1.0821	-0.546895	-1.03889
666704	ENSMUSG00000079003	Samd1	8	83997672	84000409	821.93	1.4878	0.357905	4.15697	3.22e-05	0.000365503	0.95334	1.10188	0.436268	-1.34907	-0.244013	-0.898406
74551	ENSMUSG00000040618	Pck2	14	55540266	55550017	2420.23	1.48528	0.448509	3.31159	0.000927688	0.00593245	1.14513	1.15334	-0.0279835	-1.08039	-0.103981	-1.08611
320183	ENSMUSG00000051236	Msrb3	10	120781096	120899101	2512.86	1.47693	0.331012	4.46185	8.13e-06	0.000109546	0.97386	0.921953	0.637796	-1.19443	-0.184073	-1.1551
76832	ENSMUSG00000050555	Hyls1	9	35560820	35570398	329.055	1.47648	0.428748	3.4437	0.000573804	0.00398862	0.986961	0.923282	0.520404	-1.13587	-0.0252103	-1.26957
14118	ENSMUSG00000027204	Fbn1	2	125300594	125507993	17931.3	1.47226	0.367533	4.00579	6.18e-05	0.000629837	0.686265	0.691558	1.09605	-1.22476	-0.0910482	-1.15807
245469	ENSMUSG00000002006	Pdzd4	X	73793359	73824969	279.415	1.47224	0.355347	4.14312	3.43e-05	0.000384936	1.12565	1.25835	0.0871858	-0.978589	-0.933783	-0.558814
18951	ENSMUSG00000072214	2005-09-01	16	18621811	18629938	449.587	1.4711	0.305493	4.81548	1.47e-06	2.42e-05	0.643395	0.714877	1.21983	-1.20398	-0.376157	-0.997973
13196	ENSMUSG00000022377	Asap1	15	64086857	64382919	5706.86	1.4707	0.217592	6.75897	1.39e-11	7.35e-10	0.81429	0.854468	0.995174	-1.15392	-0.485893	-1.02412
13003	ENSMUSG00000021614	Vcan	13	89655312	89742509	10670.7	1.45566	0.354565	4.10548	4.03e-05	0.000441119	0.699132	0.686566	1.10244	-1.1413	-0.118936	-1.22791
16976	ENSMUSG00000029103	Lrpap1	5	35091501	35105766	1177.15	1.45544	0.367485	3.96056	7.48e-05	0.000742797	1.13943	1.23648	0.0301395	-1.02796	-0.401288	-0.976813
268396	ENSMUSG00000040711	Sh3pxd2b	11	32347820	32428173	3108.7	1.45058	0.349934	4.14529	3.39e-05	0.0003816	1.04423	1.07705	0.35364	-1.26356	-0.222137	-0.989221
18763	ENSMUSG00000032855	Pkd1	17	24549950	24596514	4106.15	1.45007	0.348905	4.15606	3.24e-05	0.000366676	1.20533	1.22715	-0.014919	-0.757283	-1.04146	-0.618823
56772	ENSMUSG00000053192	Mllt11	3	95219135	95232171	437.181	1.44977	0.3212	4.51359	6.37e-06	8.82e-05	1.1831	1.1279	0.210236	-1.01155	-0.508796	-1.00089
213819	ENSMUSG00000015189	Casd1	6	4600839	4643355	478.445	1.44569	0.295452	4.89316	9.92e-07	1.74e-05	0.934084	0.764035	0.897555	-1.10403	-0.29485	-1.19679
60322	ENSMUSG00000037347	Chst7	X	20059560	20097521	45.6984	1.44292	0.386567	3.73265	0.000189474	0.0015847	0.878822	1.06747	0.6969	-0.584593	-1.2956	-0.763004
244329	ENSMUSG00000039842	Mcph1	8	18595131	18803189	976.699	1.4388	0.343632	4.18703	2.83e-05	0.000328155	1.21362	1.16021	0.0764501	-0.918589	-0.484448	-1.04724
76478	ENSMUSG00000035439	Haus8	8	71248561	71272934	479.426	1.4375	0.399052	3.60229	0.000315431	0.00243501	0.890422	0.895645	0.67119	-1.16405	-0.02884	-1.26437
14793	ENSMUSG00000023505	Cdca3	6	124829547	124833701	1788.1	1.43599	0.323491	4.43905	9.04e-06	0.000119987	0.803715	0.878366	0.857851	-1.26266	-0.171418	-1.10586
68298	ENSMUSG00000038252	Ncapd2	6	125168007	125191701	4291.4	1.4236	0.374574	3.80058	0.000144359	0.00127875	0.701156	0.751928	1.00374	-1.23464	-0.0347732	-1.18741
68303	ENSMUSG00000029185	Fam114a1	5	64970071	65041886	1895.98	1.42318	0.226141	6.29332	3.11e-10	1.26e-08	0.974895	1.03053	0.645655	-1.1512	-0.504359	-0.995524
230103	ENSMUSG00000028469	Npr2	4	43631935	43651244	409.491	1.4229	0.408398	3.4841	0.000493797	0.00352871	1.14293	1.22004	-0.0287946	-0.59097	-1.28132	-0.461894
234686	ENSMUSG00000014778	Fhod1	8	105329163	105347953	502.05	1.42273	0.428623	3.31931	0.000902404	0.00580501	0.868548	0.893296	0.645211	-1.32745	0.0460535	-1.12566
75216	ENSMUSG00000061533	Cep128	12	90998492	91384409	341.498	1.42008	0.400791	3.5432	0.000395303	0.00291749	0.89461	0.847848	0.717148	-1.31359	-0.0324855	-1.11353
243912	ENSMUSG00000036854	Hspb6	7	30552178	30555443	498.275	1.41822	0.412101	3.44143	0.000578647	0.00401415	1.0839	1.18088	0.0759337	-0.568178	-1.40162	-0.370914
67803	ENSMUSG00000040699	Limd2	11	106156256	106160860	832.561	1.41662	0.365794	3.87273	0.000107625	0.00100091	0.647976	0.755414	1.07614	-1.19284	-0.0952761	-1.19141
14370	ENSMUSG00000036904	Fzd8	18	9212856	9216201	195.317	1.41645	0.448242	3.16002	0.00157759	0.00915215	0.871459	1.03885	0.490027	-1.28921	0.0109404	-1.12207
330836	ENSMUSG00000031904	Slc7a6	8	106168857	106198706	3715.08	1.40374	0.326561	4.29855	1.72e-05	0.000211519	1.12213	1.15301	0.204697	-1.05712	-0.365013	-1.05771
66531	ENSMUSG00000014633	Cmc2	8	116888685	116921455	362.022	1.4023	0.433334	3.23606	0.0012119	0.00741996	0.998821	1.11993	0.236288	-1.17922	-0.0354365	-1.14038
320394	ENSMUSG00000036672	Cenpt	8	105844673	105853278	575.339	1.38937	0.434246	3.1995	0.00137667	0.00820987	1.02542	1.03726	0.282171	-1.19451	0.0183333	-1.16868
14561	ENSMUSG00000025352	Gdf11	10	128882295	128891718	506.515	1.38803	0.184539	7.52162	5.41e-14	4.25e-12	0.893978	0.932	0.875763	-1.02295	-0.605278	-1.07352
11881	ENSMUSG00000042082	Arsb	13	93771630	93943016	731.647	1.38768	0.354252	3.91721	8.96e-05	0.000860425	1.2564	1.21652	-0.0814366	-0.886921	-0.661616	-0.842942
330788	ENSMUSG00000043090	Zfp866	8	69761326	69791178	605.435	1.38485	0.305049	4.53978	5.63e-06	7.89e-05	1.22876	1.14067	0.146393	-0.71762	-1.03297	-0.765237
53418	ENSMUSG00000028541	B4galt2	4	117869260	117883487	501.076	1.38012	0.246497	5.59892	2.16e-08	5.6e-07	0.762374	0.927329	0.950855	-1.10254	-0.410975	-1.12704
15931	ENSMUSG00000035847	Ids	X	70343069	70365084	3130.41	1.37806	0.380331	3.62333	0.000290837	0.0022848	1.27851	1.24781	-0.23633	-0.71608	-0.811113	-0.762796
14042	ENSMUSG00000061731	Ext1	15	53064038	53346159	2378.37	1.37784	0.280743	4.90785	9.21e-07	1.63e-05	0.764414	0.736557	1.07858	-1.1555	-0.287371	-1.13669
74241	ENSMUSG00000032997	Chpf	1	75474569	75479307	1169.44	1.3773	0.437054	3.15134	0.00162526	0.00935904	0.864572	1.06112	0.412263	-1.33654	0.0775759	-1.07899
224656	ENSMUSG00000024220	Zfp523	17	28177207	28205886	267.648	1.37237	0.292435	4.6929	2.69e-06	4.14e-05	1.14001	1.20647	0.218408	-0.904564	-0.814279	-0.846051
77552	ENSMUSG00000041889	Shisa4	1	135371057	135375237	952.499	1.3717	0.328364	4.17738	2.95e-05	0.000339901	0.964619	1.1332	0.39364	-0.665824	-1.42302	-0.402621
12505	ENSMUSG00000005087	Cd44	2	102811141	102901665	10627.9	1.37148	0.417395	3.28581	0.00101691	0.00641083	1.17177	1.12808	-0.0251861	-1.06289	-0.110993	-1.10078
19274	ENSMUSG00000033278	Ptprm	17	66666947	67354457	589.698	1.3705	0.181565	7.54825	4.41e-14	3.57e-12	1.04593	1.02955	0.625393	-0.798012	-1.0135	-0.889354
67393	ENSMUSG00000046668	Cxxc5	18	35829818	35861687	526.315	1.36768	0.410605	3.33089	0.000865697	0.00561166	1.19716	1.26844	-0.204807	-0.906771	-0.379539	-0.974487
69683	ENSMUSG00000008140	Emc10	7	44489937	44496529	1356.21	1.3665	0.237118	5.76294	8.27e-09	2.44e-07	0.799873	1.05493	0.780457	-1.21128	-0.431688	-0.992296
59092	ENSMUSG00000023495	Pcbp4	9	106453291	106464012	1062.25	1.36068	0.180359	7.54428	4.55e-14	3.64e-12	0.736685	0.906297	1.05043	-1.16128	-0.694564	-0.837569
97487	ENSMUSG00000096188	Cmtm4	8	104348191	104395807	3393.66	1.35698	0.321707	4.21805	2.46e-05	0.000290623	1.2243	1.20316	0.0181264	-0.695641	-1.01296	-0.736984
66435	ENSMUSG00000042104	Uggt2	14	118985039	119099430	555.534	1.35644	0.266682	5.08634	3.65e-07	7.11e-06	1.17897	1.14553	0.25852	-0.918579	-0.863676	-0.800768
69544	ENSMUSG00000034379	Wdr5b	16	36041190	36042973	106.852	1.35545	0.378529	3.58083	0.000342506	0.00259779	1.01207	1.09637	0.39894	-0.903259	-0.296063	-1.30806
20163	ENSMUSG00000026727	Rsu1	2	13076821	13271415	2700.52	1.35465	0.311161	4.35354	1.34e-05	0.000169801	1.20598	1.1714	0.100073	-0.972215	-0.546045	-0.959193
53381	ENSMUSG00000025289	Prdx4	X	155323918	155340754	1440.88	1.34145	0.376218	3.56561	0.000363006	0.00271254	0.874755	0.894546	0.667244	-1.1695	0.00637764	-1.27343
22718	ENSMUSG00000037640	Zfp60	7	27731389	27753702	362.038	1.34054	0.395442	3.38998	0.000698981	0.00468676	1.24243	0.945121	0.191515	-1.02589	-0.14817	-1.20501
224024	ENSMUSG00000012017	Scarf2	16	17797282	17808287	1109.6	1.33925	0.28407	4.71451	2.42e-06	3.76e-05	0.95499	1.18329	0.419352	-1.16289	-0.391602	-1.00314
54216	ENSMUSG00000029108	Pcdh7	5	57717967	58133230	2605.01	1.33866	0.39627	3.37816	0.000729727	0.00485405	0.807821	0.804868	0.789142	-1.29514	0.0739872	-1.18068
69202	ENSMUSG00000030122	Ptms	6	124913681	124920103	5892.11	1.33526	0.347184	3.84596	0.000120081	0.00109434	1.08026	1.28193	0.0313881	-0.809965	-1.16514	-0.418478
102339	ENSMUSG00000031753	Cog4	8	110846600	110882227	1526.99	1.33117	0.290105	4.58858	4.46e-06	6.4e-05	1.23774	1.14244	0.134181	-0.867942	-0.6888	-0.957625
70122	ENSMUSG00000028496	Mllt3	4	87769925	88033364	1367.66	1.33061	0.19733	6.7431	1.55e-11	8.11e-10	0.92563	0.948264	0.798197	-0.61596	-1.26644	-0.789695
84113	ENSMUSG00000038502	Ptov1	7	44863067	44869788	1298.64	1.32691	0.407132	3.25917	0.00111738	0.00693143	0.931769	1.1282	0.284832	-1.28946	0.000651947	-1.05599
68151	ENSMUSG00000028173	Wls	3	159839672	159938664	9054.75	1.32643	0.301004	4.40667	1.05e-05	0.00013684	1.21613	1.16082	0.108124	-0.947164	-0.566324	-0.971589
18708	ENSMUSG00000041417	Pik3r1	13	101680563	101768217	2103.94	1.32632	0.201918	6.56858	5.08e-11	2.35e-09	1.07926	1.04253	0.541196	-0.934456	-0.654112	-1.07442
68119	ENSMUSG00000031875	Cmtm3	8	104339410	104347672	993.959	1.32596	0.269707	4.91631	8.82e-07	1.58e-05	1.07835	1.19989	0.287445	-0.753766	-1.1352	-0.676725
16443	ENSMUSG00000022957	Itsn1	16	91729281	91920597	2110.53	1.32406	0.237108	5.58421	2.35e-08	6.03e-07	0.99119	1.0859	0.544592	-1.14216	-0.472594	-1.00693
225913	ENSMUSG00000034371	Tkfc	19	10592200	10604258	830.194	1.32381	0.421591	3.14003	0.0016893	0.00966139	1.20812	1.25892	-0.272691	-1.01701	-0.311362	-0.865983
58194	ENSMUSG00000040990	Sh3kbp1	X	159627272	159978069	1457.65	1.32176	0.251115	5.26354	1.41e-07	3.08e-06	1.01051	0.9251	0.672811	-0.911879	-0.401202	-1.29534
76566	ENSMUSG00000020846	Rflnb	11	76019194	76027782	875.016	1.31865	0.220083	5.9916	2.08e-09	6.88e-08	0.817229	0.656474	1.17753	-1.03802	-0.54594	-1.06728
74761	ENSMUSG00000029070	Mxra8	4	155839680	155844088	3341.62	1.31768	0.412943	3.19094	0.0014181	0.0084076	1.21378	1.31592	-0.366599	-0.666377	-0.968069	-0.528656
78339	ENSMUSG00000036565	Ttyh3	5	140620578	140649031	1133.55	1.31664	0.229282	5.74246	9.33e-09	2.71e-07	0.972968	1.20804	0.449145	-1.07308	-0.659114	-0.897958
18514	ENSMUSG00000052534	Pbx1	1	168119364	168432270	1092.18	1.3136	0.178694	7.35111	1.97e-13	1.44e-11	0.85854	0.807243	1.02517	-0.747397	-1.20945	-0.73411
71643	ENSMUSG00000051278	Zgrf1	3	127553489	127618023	349.405	1.31316	0.279694	4.69498	2.67e-06	4.11e-05	1.17156	0.991981	0.417255	-1.00679	-0.457657	-1.11635
52588	ENSMUSG00000037824	Tspan14	14	40906445	40966807	492.426	1.31289	0.30858	4.25461	2.09e-05	0.00025093	1.21398	1.19608	0.0776123	-0.901161	-0.695732	-0.890779
12316	ENSMUSG00000033952	Aspm	1	139454772	139494091	3030.14	1.30385	0.411743	3.16666	0.001542	0.00899235	1.02353	0.938873	0.374162	-1.18253	0.0812517	-1.23528
13864	ENSMUSG00000002393	Nr2f6	8	71374123	71381960	576.001	1.30263	0.317833	4.09846	4.16e-05	0.000453332	1.05417	1.04513	0.408449	-0.966429	-0.266779	-1.27454
210789	ENSMUSG00000033083	Tbc1d4	14	101442360	101609191	451.301	1.29864	0.410005	3.16737	0.00153824	0.00897731	1.26607	1.125	-0.129594	-0.971422	-0.233405	-1.05665
12822	ENSMUSG00000001435	Col18a1	10	77052178	77166548	583.575	1.29755	0.362024	3.58416	0.000338162	0.00256869	0.452719	0.583201	1.37344	-0.483912	-1.453	-0.472453
73068	ENSMUSG00000039357	Fut11	14	20694968	20701016	377.419	1.29411	0.2559	5.0571	4.26e-07	8.11e-06	1.12351	1.06756	0.418352	-0.957851	-0.559619	-1.09195
207278	ENSMUSG00000030691	Fchsd2	7	101092863	101284405	507.123	1.2937	0.335673	3.85406	0.000116175	0.00106625	1.27697	1.19514	-0.0634721	-0.768394	-0.794121	-0.846117
59287	ENSMUSG00000003458	Ncstn	1	172066013	172082795	2416.14	1.28686	0.167543	7.68079	1.58e-14	1.4e-12	0.924408	1.06156	0.70907	-1.11887	-0.683798	-0.892374
20698	ENSMUSG00000061878	Sphk1	11	116530925	116536674	218.429	1.28407	0.221142	5.80656	6.38e-09	1.94e-07	0.737176	1.06856	0.879551	-1.19778	-0.751426	-0.736083
269955	ENSMUSG00000038930	Rccd1	7	80293229	80324454	137.155	1.28194	0.320057	4.00534	6.19e-05	0.000630583	1.0494	1.11859	0.392545	-0.750501	-1.28715	-0.522889
93707	ENSMUSG00000023036	Pcdhgc4	18	37815079	37841873	6363	1.27878	0.210124	6.08581	1.16e-09	4.09e-08	1.08127	1.14037	0.418171	-1.00357	-0.74835	-0.887894
50918	ENSMUSG00000068566	Myadm	7	3289080	3300442	12389.4	1.27855	0.365337	3.49964	0.000465885	0.00335961	1.05967	1.17353	0.126854	-1.19564	-0.148427	-1.01599
74122	ENSMUSG00000030095	Tmem43	6	91473703	91488463	4877.41	1.27371	0.108244	11.767	5.77e-32	3.57e-29	0.88904	0.929988	0.912072	-1.04325	-0.838199	-0.849652
223697	ENSMUSG00000042524	Sun2	15	79724070	79742536	2894.92	1.27318	0.191174	6.65981	2.74e-11	1.34e-09	1.04834	1.12081	0.497653	-0.994364	-0.906283	-0.766158
382014	ENSMUSG00000034863	Ano8	8	71476019	71485963	294.064	1.27298	0.382925	3.32435	0.000886246	0.00572661	1.19066	1.3023	-0.192623	-0.890437	-0.528207	-0.881687
234847	ENSMUSG00000000738	Spg7	8	123062942	123097760	1246.69	1.27137	0.315214	4.03335	5.5e-05	0.000569279	1.06042	1.16644	0.247057	-1.12458	-0.301273	-1.04806
14299	ENSMUSG00000062661	Ncs1	2	31245823	31295989	1415.62	1.26985	0.267375	4.74931	2.04e-06	3.22e-05	0.630269	0.546005	1.38871	-1.08534	-0.51234	-0.967305
11787	ENSMUSG00000029207	Apbb2	5	66298703	66618784	2890.25	1.26314	0.351824	3.59025	0.000330358	0.00252288	1.10666	1.13534	0.144837	-1.03771	-0.185479	-1.16365
108655	ENSMUSG00000030067	Foxp1	6	98925338	99522721	2597.4	1.2623	0.199381	6.3311	2.43e-10	9.96e-09	1.12124	1.07668	0.457233	-0.982895	-0.764745	-0.907519
21384	ENSMUSG00000027868	Tbx15	3	99240381	99354259	1047.63	1.25873	0.399902	3.1476	0.00164616	0.00944882	1.27227	1.25128	-0.338032	-0.80907	-0.465205	-0.91124
20443	ENSMUSG00000032038	St3gal4	9	35046576	35119268	577.902	1.25498	0.302196	4.15288	3.28e-05	0.000370329	0.763259	0.839582	0.935117	-1.25452	-0.172322	-1.11112
50524	ENSMUSG00000049532	Sall2	14	52311172	52328762	437.819	1.24778	0.394257	3.1649	0.00155137	0.00903593	0.912986	1.09943	0.354033	-1.25078	0.0103071	-1.12597
20353	ENSMUSG00000026121	Sema4c	1	36548639	36558349	290.627	1.24391	0.208984	5.95219	2.65e-09	8.58e-08	0.879222	1.03567	0.766095	-1.2285	-0.685038	-0.767446
193742	ENSMUSG00000007036	Abhd16a	17	35089263	35102987	485.487	1.24203	0.333621	3.72289	0.000196958	0.00163943	0.995161	1.18493	0.268336	-1.31461	-0.28176	-0.852056
171580	ENSMUSG00000019823	Mical1	10	41476314	41487032	757.771	1.2309	0.328752	3.74416	0.000180998	0.00152456	1.07119	1.05167	0.333078	-1.17683	-0.174455	-1.10465
216846	ENSMUSG00000032782	Cntrob	11	69299487	69323775	443.347	1.22796	0.296863	4.13644	3.53e-05	0.000395371	1.05874	1.08291	0.383797	-1.05005	-0.308711	-1.16668
12393	ENSMUSG00000039153	Runx2	17	44495987	44814797	1111.29	1.22583	0.299879	4.08776	4.36e-05	0.000471855	1.18049	1.16446	0.12604	-1.13757	-0.50622	-0.827196
22323	ENSMUSG00000030403	Vasp	7	19256929	19271817	2361.86	1.22401	0.329487	3.71491	0.000203278	0.00168432	1.0379	1.15845	0.229866	-1.1305	-0.194832	-1.10088
665113	ENSMUSG00000027692	Tnik	3	28263214	28675858	60.4132	1.22209	0.35554	3.43728	0.000587584	0.00406427	1.09877	0.684298	0.815982	-0.379838	-1.27064	-0.948573
14163	ENSMUSG00000025265	Fgd1	X	151046150	151089521	612.916	1.21854	0.238614	5.10674	3.28e-07	6.53e-06	1.05623	1.15979	0.391412	-1.0864	-0.603983	-0.917051
13527	ENSMUSG00000024302	Dtna	18	23415135	23659715	604.648	1.21448	0.313603	3.87267	0.000107649	0.00100091	1.10661	1.14156	0.212671	-0.512309	-1.33908	-0.609456
66904	ENSMUSG00000032527	Pccb	9	100982032	101034898	618.381	1.21337	0.339108	3.57812	0.000346079	0.00261766	1.12561	1.21948	0.0453879	-1.18046	-0.361822	-0.848193
228359	ENSMUSG00000027247	Arhgap1	2	91649860	91672326	4155.93	1.21082	0.367862	3.29151	0.000996524	0.00631076	1.04073	1.16102	0.129261	-1.23331	-0.0858958	-1.01182
225010	ENSMUSG00000054469	Lclat1	17	73107985	73243368	1077.77	1.2107	0.321847	3.76172	0.000168746	0.00144184	1.2928	1.14764	-0.0423781	-0.923776	-0.550506	-0.923781
333193	ENSMUSG00000036864	Proser3	7	30539134	30552299	132.099	1.19928	0.294495	4.07231	4.65e-05	0.000499332	1.12591	1.17824	0.275685	-0.958187	-0.678358	-0.943287
18760	ENSMUSG00000002688	Prkd1	12	50341231	50649098	375.881	1.19655	0.1746	6.85311	7.23e-12	4.1e-10	0.74954	0.930222	1.02872	-1.03778	-0.690466	-0.980244
17909	ENSMUSG00000022272	Myo10	15	25622525	25813673	2814.25	1.19393	0.26876	4.44236	8.9e-06	0.000118375	0.688154	0.701563	1.1603	-1.11575	-0.261874	-1.17239
72287	ENSMUSG00000074170	Plekhf1	7	38216972	38228016	558.347	1.19367	0.303417	3.93409	8.35e-05	0.000814821	0.862471	1.09307	0.554765	-1.18278	-0.177226	-1.1503
19724	ENSMUSG00000031706	Rfx1	8	84066834	84096992	370.791	1.19015	0.377959	3.1489	0.00163887	0.00941457	0.932882	1.15245	0.275848	-1.32688	-0.0534795	-0.980821
17295	ENSMUSG00000009376	Met	6	17463800	17573980	8527.79	1.18915	0.328572	3.61914	0.000295581	0.00231696	1.17956	1.14436	0.0601277	-1.07067	-0.278117	-1.03527
67016	ENSMUSG00000037410	Tbc1d2b	9	90202027	90270804	2224.37	1.1835	0.164621	7.18924	6.52e-13	4.42e-11	1.0653	1.06749	0.556895	-0.913098	-0.930633	-0.845955
NA	ENSMUSG00000098318	Lockd	6	134929092	134956798	188.498	1.18242	0.193526	6.10988	9.97e-10	3.58e-08	0.862852	1.01188	0.850988	-0.777086	-1.02401	-0.924629
214444	ENSMUSG00000039298	Cdk5rap2	4	70216856	70410443	1595.94	1.17825	0.265091	4.44469	8.8e-06	0.000117317	1.07569	1.11182	0.353545	-1.00301	-0.386314	-1.15173
56716	ENSMUSG00000024142	Mlst8	17	24473550	24479078	506.737	1.17377	0.246045	4.77055	1.84e-06	2.93e-05	1.0687	0.959575	0.571985	-1.16496	-0.383909	-1.05139
216154	ENSMUSG00000013833	Med16	10	79894708	79908923	624.926	1.17356	0.372684	3.14894	0.00163863	0.00941457	0.695565	0.853074	0.840651	-1.27257	0.0892483	-1.20597
66830	ENSMUSG00000001910	Nacc1	8	84670483	84687862	3206	1.17195	0.333733	3.51164	0.00044535	0.00323612	0.939105	1.0424	0.436102	-1.32883	-0.0530764	-1.0357
74653	ENSMUSG00000037251	Pomk	8	25980604	25994133	585.337	1.17112	0.227888	5.13902	2.76e-07	5.62e-06	1.11786	1.14952	0.347171	-0.98929	-0.745416	-0.879845
68525	ENSMUSG00000050248	Evc2	5	37338499	37425055	1078.69	1.16798	0.362285	3.22391	0.00126451	0.00766298	1.06738	1.12171	0.150209	-1.14358	-0.0700118	-1.12571
381921	ENSMUSG00000059981	Taok2	7	126865678	126884703	1432.38	1.16009	0.363212	3.19398	0.00140325	0.00834042	1.07392	1.17532	0.0646724	-1.21077	-0.111853	-0.991288
18218	ENSMUSG00000037887	Dusp8	7	142079490	142095843	326.267	1.15885	0.170725	6.78783	1.14e-11	6.21e-10	0.959394	0.993415	0.764496	-0.84053	-1.08087	-0.795903
13865	ENSMUSG00000069171	Nr2f1	13	78188973	78199757	159.588	1.14945	0.324425	3.54303	0.000395557	0.00291749	0.906866	0.943706	0.665823	-1.27761	-0.148165	-1.09062
381694	ENSMUSG00000051950	B3glct	5	149678230	149762599	337.452	1.14738	0.325456	3.52546	0.000422756	0.00308929	1.19189	1.19911	0.0171533	-1.01906	-0.431905	-0.957191
67922	ENSMUSG00000003039	Fam32a	8	72219730	72224418	1104.27	1.14579	0.168414	6.80344	1.02e-11	5.61e-10	1.00589	1.08574	0.597533	-0.891867	-1.04313	-0.754168
19414	ENSMUSG00000031453	Rasa3	8	13566948	13677603	1356.76	1.14124	0.244787	4.66217	3.13e-06	4.71e-05	0.824295	0.894297	0.866035	-1.25976	-0.271205	-1.05366
72114	ENSMUSG00000041995	Zbed3	13	95323612	95337841	731.941	1.13703	0.282974	4.01813	5.87e-05	0.000601835	0.715478	0.828919	0.983414	-1.23512	-0.160119	-1.13257
18750	ENSMUSG00000050965	Prkca	11	107933387	108343928	1723.82	1.1359	0.302732	3.75215	0.000175324	0.00148555	0.634716	0.721607	1.11912	-1.16442	-0.103831	-1.2072
72244	ENSMUSG00000054676	1600014C10Rik	7	38183217	38197568	418.917	1.13411	0.347566	3.26301	0.00110236	0.00686744	1.14075	1.03162	0.210041	-1.20408	-0.116793	-1.06155
219249	ENSMUSG00000022019	Tdrd3	14	87416639	87545373	644.258	1.13403	0.194592	5.82773	5.62e-09	1.72e-07	1.04874	1.13275	0.480644	-0.78521	-0.875096	-1.00183
207212	ENSMUSG00000032875	Arhgef17	7	100869752	100932107	3438.72	1.13318	0.318239	3.56078	0.000369758	0.00275288	1.01193	1.09169	0.318097	-1.19906	-0.112412	-1.11024
24132	ENSMUSG00000057409	Zfp53	17	21491256	21509764	297.393	1.13213	0.293542	3.85679	0.000114888	0.00105648	1.16224	1.01791	0.330834	-1.15049	-0.32353	-1.03696
76775	ENSMUSG00000031684	Slc10a7	8	78509346	78734003	714.319	1.13183	0.275053	4.11494	3.87e-05	0.00042603	1.19724	1.2058	0.0902461	-0.922072	-0.6857	-0.88551
56358	ENSMUSG00000018672	Copz2	11	96849870	96861203	536.94	1.13143	0.353811	3.19784	0.00138459	0.00825364	1.02234	1.02995	0.326826	-1.15733	-0.0186922	-1.20309
14218	ENSMUSG00000053617	Sh3pxd2a	19	47260174	47464411	5307.35	1.12986	0.213883	5.28262	1.27e-07	2.81e-06	1.07616	1.13139	0.403493	-1.01723	-0.579929	-1.01388
15902	ENSMUSG00000020644	Id2	12	25093799	25097140	694.341	1.12778	0.177765	6.34422	2.24e-10	9.33e-09	0.899754	0.781686	1.00255	-0.949977	-0.57678	-1.15723
22129	ENSMUSG00000040785	Ttc3	16	94370618	94522117	2846.68	1.1262	0.15304	7.35885	1.86e-13	1.38e-11	1.0613	1.0114	0.623691	-0.828869	-1.05796	-0.809567
71711	ENSMUSG00000024906	Mus81	19	5482345	5488402	330.606	1.12613	0.308109	3.65496	0.000257224	0.00206752	1.18585	1.20064	0.0569034	-1.04758	-0.501149	-0.894659
11465	ENSMUSG00000062825	Actg1	11	120345690	120348542	41862.7	1.12403	0.296254	3.79415	0.000148153	0.00130505	0.989246	0.989141	0.49207	-1.23071	-0.111087	-1.12866
80986	ENSMUSG00000037725	Ckap2	8	22168160	22185819	3111.97	1.12308	0.350942	3.20019	0.00137337	0.00820045	1.00069	1.02524	0.329735	-1.0886	0.0187749	-1.28584
20692	ENSMUSG00000018593	Sparc	11	55394500	55423183	59797.7	1.12233	0.329223	3.40902	0.000651976	0.00443213	0.94534	1.0767	0.372906	-1.28186	-0.034368	-1.07872
21841	ENSMUSG00000071337	Tia1	6	86404219	86433405	1281.95	1.11875	0.157094	7.12151	1.07e-12	6.97e-11	1.07077	0.978353	0.648714	-0.776818	-0.844673	-1.07635
23921	ENSMUSG00000005057	Sh2b2	5	136218147	136246556	59.7805	1.11514	0.330301	3.37615	0.00073509	0.00488288	0.720574	0.609344	1.31022	-0.673169	-0.932699	-1.03427
56376	ENSMUSG00000028273	Pdlim5	3	142239590	142395696	9903.55	1.11216	0.234868	4.73525	2.19e-06	3.43e-05	1.19963	1.15577	0.2013	-0.791114	-0.877791	-0.887795
51793	ENSMUSG00000007039	Ddah2	17	35059035	35062095	524.355	1.11014	0.153734	7.22118	5.15e-13	3.54e-11	1.05192	0.972797	0.692997	-0.95985	-0.895156	-0.862709
217125	ENSMUSG00000047181	Samd14	11	95009879	95026087	268.794	1.10898	0.27865	3.97984	6.9e-05	0.000693756	0.844967	0.999132	0.711492	-1.22683	-0.220743	-1.10801
69957	ENSMUSG00000038416	Cdc16	8	13757676	13781938	2314.74	1.1068	0.317133	3.49001	0.000482995	0.00346021	1.17259	1.04207	0.183067	-1.0636	-0.17493	-1.1592
12453	ENSMUSG00000063015	Ccni	5	93181933	93206495	3108.07	1.1064	0.216027	5.12159	3.03e-07	6.11e-06	1.23973	1.05569	0.303861	-0.844349	-0.919067	-0.835859
16795	ENSMUSG00000004383	Large1	8	72814599	73353540	2117.24	1.10545	0.303027	3.64801	0.000264275	0.00211584	1.11348	1.08006	0.227294	-0.535467	-1.43154	-0.453826
27368	ENSMUSG00000005374	Tbl2	5	135149657	135165760	980.957	1.10034	0.326236	3.37283	0.000743999	0.00493745	0.996269	0.915658	0.509765	-1.22631	-0.00996147	-1.18542
106529	ENSMUSG00000031708	Tecr	8	83571698	83607971	2324.89	1.0996	0.28148	3.9065	9.36e-05	0.000892231	1.09968	1.22878	0.128526	-1.2169	-0.534799	-0.705292
50523	ENSMUSG00000021959	Lats2	14	57689662	57758388	3768.71	1.09921	0.194437	5.65331	1.57e-08	4.25e-07	1.06054	1.12445	0.452935	-0.952418	-0.645093	-1.04042
72640	ENSMUSG00000074480	Mex3a	3	88532395	88541396	799.508	1.09849	0.289277	3.79735	0.000146251	0.00129149	0.784894	0.81632	0.90226	-1.23218	-0.0984654	-1.17283
66684	ENSMUSG00000051579	Tceal8	X	136168984	136172342	2031.83	1.09616	0.327075	3.35141	0.000804003	0.00528148	0.915064	0.76158	0.741927	-1.18462	0.0416423	-1.2756
271849	ENSMUSG00000035109	Shc4	2	125627447	125724148	66.1858	1.09551	0.318354	3.44117	0.000579213	0.00401612	1.13813	1.06918	0.428218	-1.08285	-0.785562	-0.767122
17904	ENSMUSG00000090841	Myl6	10	128490860	128494145	9002.13	1.09121	0.157893	6.91104	4.81e-12	2.82e-10	0.827124	1.11845	0.740534	-1.15694	-0.831083	-0.698088
12306	ENSMUSG00000032231	Anxa2	9	69453620	69491795	43916.2	1.08936	0.337068	3.23187	0.00122984	0.00749757	1.04664	1.12698	0.166742	-1.18276	-0.0602858	-1.09732
56316	ENSMUSG00000053460	Ggcx	6	72414308	72430712	571.573	1.08791	0.176783	6.15394	7.56e-10	2.82e-08	0.898759	0.883236	0.902681	-1.07562	-0.53452	-1.07454
234663	ENSMUSG00000035770	Dync1li2	8	104417680	104443047	4895	1.0875	0.341213	3.18716	0.00143676	0.00847938	1.24667	1.23219	-0.226986	-0.542736	-1.10042	-0.608709
12305	ENSMUSG00000003534	Ddr1	17	35681567	35704621	3389.89	1.08356	0.256286	4.22796	2.36e-05	0.000279511	0.82952	1.04885	0.661503	-1.27293	-0.214369	-1.05257
18227	ENSMUSG00000026826	Nr4a2	2	57106830	57124003	124.866	1.08193	0.32587	3.32013	0.000899762	0.0058034	1.21574	1.08835	0.176202	-0.72287	-1.22484	-0.532579
50770	ENSMUSG00000031441	Atp11a	8	12757014	12868728	3634.56	1.07694	0.315344	3.41512	0.00063753	0.00434846	1.17506	1.2052	-0.033985	-0.631616	-1.24244	-0.472211
234736	ENSMUSG00000033596	Rfwd3	8	111270944	111300222	2194.82	1.07676	0.31833	3.38252	0.000718242	0.00478884	1.02297	0.936699	0.453265	-1.16427	-0.0178789	-1.23079
72562	ENSMUSG00000021496	Pcbd2	13	55727368	55776830	102.626	1.06789	0.286891	3.72229	0.000197423	0.00164154	0.937874	1.04883	0.623978	-1.35759	-0.588878	-0.664217
71371	ENSMUSG00000019947	Arid5b	10	68092520	68278740	1670.13	1.06756	0.209334	5.09979	3.4e-07	6.71e-06	1.09109	1.16844	0.349495	-1.04593	-0.724377	-0.838712
140546	ENSMUSG00000033423	Eri3	4	117550365	117674297	758.656	1.06715	0.312915	3.41036	0.000648761	0.00441449	0.972173	1.12547	0.31826	-1.35258	-0.149486	-0.913835
57912	ENSMUSG00000046722	Cdc42se1	3	95228732	95236409	1862.85	1.0658	0.297916	3.57752	0.000346866	0.00262083	0.884608	0.921668	0.653703	-1.30249	-0.0428824	-1.11461
23943	ENSMUSG00000025366	Esyt1	10	128509965	128525871	4012.01	1.06435	0.187589	5.67383	1.4e-08	3.87e-07	0.614446	0.693245	1.33811	-0.991148	-0.826211	-0.828444
66894	ENSMUSG00000031930	Wwp2	8	107436365	107558595	1374.86	1.06406	0.278132	3.82574	0.000130377	0.00117538	1.12662	1.21107	0.117742	-0.70647	-1.20738	-0.541578
13198	ENSMUSG00000025408	Ddit3	10	127290774	127296288	729.243	1.06334	0.287623	3.69699	0.000218172	0.00179105	0.963268	1.05209	0.458086	-0.688309	-1.47919	-0.305937
80288	ENSMUSG00000063382	Bcl9l	9	44482825	44511896	2176.12	1.06298	0.27685	3.83953	0.000123268	0.00111908	0.58731	0.988836	0.916712	-1.3592	-0.150358	-0.983295
30963	ENSMUSG00000063275	Hacd1	2	13850282	14056135	335.437	1.06018	0.25718	4.12232	3.75e-05	0.000414528	1.13869	0.946381	0.47775	-1.06966	-0.346226	-1.14694
56462	ENSMUSG00000024012	Mtch1	17	29332072	29347904	2378.08	1.05996	0.282212	3.75589	0.000172727	0.0014688	0.903585	1.05769	0.517517	-1.29512	-0.134054	-1.04962
233912	ENSMUSG00000042178	Armc5	7	128237342	128245100	468.087	1.05537	0.318411	3.31449	0.000918089	0.00588428	1.11465	1.27715	-0.0271074	-1.14004	-0.41721	-0.807438
71910	ENSMUSG00000031570	Plpp5	8	25720037	25724887	756.338	1.0499	0.250814	4.18598	2.84e-05	0.000329404	1.05724	1.23342	0.242277	-1.10485	-0.889797	-0.538296
192169	ENSMUSG00000031634	Ufsp2	8	45975528	45996958	1027.48	1.04787	0.305287	3.4324	0.000598269	0.00412814	1.10872	1.10719	0.190849	-1.03205	-0.188162	-1.18655
21781	ENSMUSG00000038482	Tfdp1	8	13338751	13378448	4351.83	1.04759	0.315035	3.3253	0.00088322	0.00570965	0.973682	1.00077	0.425648	-1.16867	-0.00529903	-1.22613
18577	ENSMUSG00000032177	Pde4a	9	21165714	21213248	614.567	1.04692	0.198401	5.27676	1.31e-07	2.88e-06	0.862453	1.01949	0.76415	-1.25397	-0.482218	-0.909898
12549	ENSMUSG00000022799	Arhgap31	16	38598340	38713274	1231.34	1.04601	0.324172	3.22671	0.00125222	0.00760792	0.676937	0.610643	1.10909	-1.2314	0.0270893	-1.19235
73836	ENSMUSG00000037089	Slc35b2	17	45563874	45567671	720.63	1.04336	0.311614	3.34825	0.000813246	0.005325	0.985691	1.01536	0.417255	-1.39601	-0.0916444	-0.930648
11820	ENSMUSG00000022892	App	16	84954440	85173707	18976	1.0429	0.264431	3.94395	8.02e-05	0.000786324	0.979596	1.04828	0.456876	-0.561829	-1.49451	-0.428417
26390	ENSMUSG00000033902	Mapkbp1	2	119972699	120027408	729.926	1.04101	0.313211	3.32368	0.00088838	0.00573732	1.16421	1.26852	-0.0855201	-0.625858	-1.13899	-0.582371
270210	ENSMUSG00000013419	Zfp651	9	121759330	121771742	528.459	1.0363	0.178192	5.81562	6.04e-09	1.85e-07	0.902378	1.10582	0.671234	-1.14752	-0.660752	-0.871163
50767	ENSMUSG00000004565	Pnpla6	8	3515384	3544267	758.584	1.03594	0.262064	3.95302	7.72e-05	0.000762336	1.16027	1.2604	0.0649805	-0.811958	-0.859717	-0.813975
103268	ENSMUSG00000019813	Cep57l1	10	41718840	41809871	321.922	1.03522	0.316305	3.27286	0.00106464	0.00668218	0.805029	0.701625	0.943405	-1.17563	-0.0145396	-1.25989
268783	ENSMUSG00000039458	Mtmr12	15	12205028	12272240	1064.91	1.03007	0.222537	4.62878	3.68e-06	5.44e-05	1.10569	1.16357	0.310973	-1.01975	-0.593911	-0.966561
73296	ENSMUSG00000021589	Rhobtb3	13	75869537	75943925	4350.76	1.0272	0.168886	6.08224	1.19e-09	4.16e-08	1.15618	0.989794	0.519116	-0.718316	-0.933727	-1.01304
64652	ENSMUSG00000021910	Nisch	14	31170930	31216946	6205.66	1.02495	0.24663	4.15584	3.24e-05	0.000366736	1.0631	1.18578	0.266352	-1.13743	-0.415129	-0.962666
319748	ENSMUSG00000074405	Zfp865	7	5020376	5036768	346.527	1.02355	0.321922	3.17949	0.00147535	0.00867119	1.15356	1.25477	-0.0587429	-1.01538	-0.37526	-0.958952
170759	ENSMUSG00000031862	Atp13a1	8	69791163	69807749	1565.7	1.01918	0.224977	4.53017	5.89e-06	8.21e-05	0.86235	1.0129	0.709286	-1.17909	-0.284741	-1.12071
18747	ENSMUSG00000005469	Prkaca	8	83972993	83996443	2425.05	1.01679	0.291691	3.48583	0.000490613	0.00350772	1.12756	1.24053	0.020294	-1.07207	-0.363511	-0.952801
14056	ENSMUSG00000029687	Ezh2	6	47530139	47595341	2080.53	1.00972	0.252413	4.00027	6.33e-05	0.000642861	0.847848	0.708118	0.971892	-1.10626	-0.162682	-1.25892
68273	ENSMUSG00000028700	Pomgnt1	4	116123840	116159849	1002.73	1.00733	0.302113	3.33429	0.000855166	0.00555351	0.829532	0.787522	0.818378	-1.30201	0.0182628	-1.15168
12798	ENSMUSG00000004665	Cnn2	10	79988584	79996062	8573.88	1.00437	0.275197	3.64965	0.000262601	0.00210362	0.640125	0.669882	1.15663	-1.24209	-0.106726	-1.11782
66171	ENSMUSG00000031807	Pgls	8	71592176	71601092	674.353	1.00351	0.307276	3.26583	0.00109146	0.0068204	1.17472	1.2015	-0.0175599	-1.03636	-0.323645	-0.998658
68051	ENSMUSG00000008450	Nutf2	8	105860580	105879330	1035.83	1.0035	0.281749	3.56169	0.000368481	0.00274503	0.908334	0.966404	0.595431	-1.29184	-0.0776104	-1.10072
21416	ENSMUSG00000024985	Tcf7l2	19	55741810	55933654	282.727	1.003	0.279604	3.5872	0.000334242	0.00254571	0.869872	0.840709	0.807126	-1.17592	-0.122216	-1.21957
626391	ENSMUSG00000072774	Zfp951	5	104813169	104860070	95.6124	1.00287	0.259338	3.86705	0.000110162	0.0010216	0.954014	1.01925	0.706826	-0.618747	-1.17891	-0.882441
14272	ENSMUSG00000015994	Fnta	8	25998722	26015650	1880.11	1.00258	0.28417	3.52811	0.000418543	0.00306007	1.32985	1.14207	-0.0874893	-0.767185	-0.700898	-0.916347
NA	ENSMUSG00000031155	Pim2	X	7878262	7883432	105.643	-1.00497	0.255876	-3.92758	8.58e-05	0.000834303	-0.603862	-0.806158	-1.25714	0.867126	1.02862	0.771419
17524	ENSMUSG00000031402	Mpp1	X	75109733	75131016	955.107	-1.0074	0.246149	-4.09264	4.26e-05	0.000463799	-1.01197	-1.18179	-0.345018	0.655246	1.30028	0.583254
19271	ENSMUSG00000025314	Ptprj	2	90429754	90580647	642.662	-1.00814	0.182363	-5.5282	3.24e-08	8.01e-07	-0.933933	-0.704288	-1.02202	1.16404	0.510478	0.985727
13885	ENSMUSG00000021996	Esd	14	74732297	74750765	5664.44	-1.00989	0.279323	-3.61548	0.000299793	0.00234223	-0.967596	-1.04914	-0.396739	1.13601	0.0474739	1.23
231130	ENSMUSG00000059866	Tnip2	5	34496087	34513991	100.339	-1.01174	0.234758	-4.30972	1.63e-05	0.000202864	-0.900714	-0.81962	-1.00565	0.878317	0.807198	1.04047
13132	ENSMUSG00000022150	Dab2	15	6299788	6440712	1628.46	-1.0133	0.317691	-3.18958	0.00142477	0.00842699	-1.07145	-0.953917	-0.31116	0.340906	1.60516	0.390464
75974	ENSMUSG00000031093	Dock11	X	35888832	36076562	2198.2	-1.01423	0.313899	-3.23109	0.0012332	0.0075116	-0.603801	-0.729882	-0.955935	1.36546	-0.20776	1.13192
320720	ENSMUSG00000027086	Fastkd1	2	69686815	69713516	319.299	-1.0144	0.248149	-4.08785	4.35e-05	0.000471855	-1.12156	-0.898814	-0.533193	1.15403	0.288187	1.11135
381560	ENSMUSG00000037752	Xkr8	4	132724897	132732546	90.7965	-1.01457	0.312986	-3.24158	0.0011887	0.00729359	-1.00053	-1.25772	-0.301916	0.586443	1.11766	0.856059
71701	ENSMUSG00000020464	Pnpt1	11	29130744	29161828	1316.89	-1.02096	0.300718	-3.39509	0.000686068	0.00461322	-1.05528	-1.25873	-0.103854	1.12965	0.33968	0.948537
11861	ENSMUSG00000047446	Arl4a	12	40005447	40038025	157.471	-1.03078	0.287205	-3.589	0.000331948	0.0025323	-0.95169	-0.90123	-0.646046	1.14509	0.112593	1.24129
72759	ENSMUSG00000039428	Tmem135	7	89139714	89404222	570.284	-1.03159	0.271812	-3.79522	0.00014751	0.00130054	-0.646499	-0.482624	-1.36048	1.19437	0.306398	0.98884
108657	ENSMUSG00000026269	Rnpepl1	1	92910783	92924384	621.212	-1.03188	0.288409	-3.57782	0.000346474	0.00261926	-1.23641	-1.14214	-0.104603	0.764742	0.641729	1.07668
54607	ENSMUSG00000056153	Socs6	18	88665224	88927481	1207.28	-1.03411	0.307914	-3.35843	0.000783877	0.00517315	-0.842832	-0.965566	-0.527249	1.32629	-0.132063	1.14142
73689	ENSMUSG00000057506	Bloc1s2	19	44139266	44146446	730.474	-1.04252	0.273001	-3.81874	0.000134133	0.00120238	-1.20309	-0.920784	-0.359537	1.02746	0.24845	1.2075
15512	ENSMUSG00000059970	Hspa2	12	76404176	76406938	242.188	-1.04724	0.316205	-3.31191	0.000926598	0.00592815	-0.706919	-0.616503	-1.05808	1.33076	-0.0567427	1.10748
329828	ENSMUSG00000046312	AI464131	4	41495604	41503076	173.884	-1.04951	0.321079	-3.26869	0.00108045	0.00676352	-0.601299	-0.549094	-1.27356	1.22928	0.102249	1.09243
56278	ENSMUSG00000021552	Gkap1	13	58233346	58275699	560.393	-1.05307	0.232749	-4.52446	6.05e-06	8.41e-05	-0.656133	-0.769532	-1.15419	1.31561	0.392179	0.872066
66395	ENSMUSG00000069833	Ahnak	19	8989284	9076919	59661.6	-1.05349	0.209336	-5.03251	4.84e-07	9.14e-06	-1.08339	-1.1434	-0.382625	0.828382	1.11437	0.666666
13353	ENSMUSG00000003531	Dgcr6	16	18052860	18071632	280.559	-1.05505	0.283043	-3.72751	0.000193378	0.00161261	-0.958801	-0.79382	-0.715266	1.20093	0.0443608	1.22259
NA	ENSMUSG00000085492	Trmt61b	17	71557027	71598755	104.969	-1.05698	0.30595	-3.45474	0.000550824	0.00385306	-1.1362	-1.166	-0.271507	1.06607	0.716264	0.791369
217830	ENSMUSG00000021185	9030617O03Rik	12	100779057	100896981	1819.47	-1.05771	0.259152	-4.08144	4.48e-05	0.000482934	-0.939509	-0.925868	-0.623714	1.06992	0.109869	1.3093
24109	ENSMUSG00000001687	Ubl3	5	148504635	148552789	810.263	-1.05837	0.330599	-3.20136	0.00136781	0.00818098	-0.552124	-0.738794	-0.99107	1.32752	-0.211717	1.16618
66071	ENSMUSG00000064254	Ethe1	7	24587543	24608925	175.573	-1.05924	0.331029	-3.19985	0.00137497	0.0082066	-1.12282	-1.12515	-0.194544	0.473684	1.35383	0.615003
68212	ENSMUSG00000020225	Tmbim4	10	120201590	120224917	650.238	-1.06022	0.3121	-3.39704	0.000681185	0.00458909	-1.15444	-1.12855	-0.136198	1.09503	0.27522	1.04893
78830	ENSMUSG00000027010	Slc25a12	2	71271063	71367749	1239.92	-1.06258	0.252374	-4.21033	2.55e-05	0.000299988	-0.748668	-0.681531	-1.08333	1.1194	0.160148	1.23398
72729	ENSMUSG00000052298	Cdc42se2	11	54717456	54787675	2033.45	-1.06279	0.292406	-3.63463	0.000278377	0.0022064	-0.807945	-0.889037	-0.69082	1.22203	-0.0904392	1.25621
434204	ENSMUSG00000045795	Whamm	7	81571266	81596836	211.982	-1.06893	0.282323	-3.78619	0.000152976	0.0013367	-0.603398	-0.965451	-0.933879	1.18681	0.130064	1.18586
52323	ENSMUSG00000028986	Klhl7	5	24100605	24160792	449.339	-1.06979	0.27217	-3.9306	8.47e-05	0.00082504	-0.8771	-1.03391	-0.579693	1.3111	0.136504	1.0431
234912	ENSMUSG00000053070	9230110C19Rik	9	8021672	8042823	123.447	-1.07448	0.311452	-3.44991	0.000560771	0.00391494	-1.19213	-1.05625	-0.284877	1.16258	0.472016	0.898666
72750	ENSMUSG00000041040	Fam117b	1	59913006	59985346	985.906	-1.07556	0.28087	-3.82938	0.000128466	0.00115962	-0.585854	-0.697705	-1.16927	1.24304	0.0921431	1.11765
12575	ENSMUSG00000023067	Cdkn1a	17	29090979	29100722	6506.95	-1.07756	0.301037	-3.57948	0.000344284	0.00260685	-0.725349	-0.671569	-0.969462	1.14834	-0.106001	1.32404
382639	ENSMUSG00000037638	Zbtb42	12	112678828	112682747	118.901	-1.08305	0.318422	-3.4013	0.000670652	0.00454174	-0.571416	-0.674137	-1.26157	0.562223	0.51416	1.43074
193670	ENSMUSG00000020448	Rnf185	11	3415982	3452363	738.033	-1.08442	0.286595	-3.7838	0.000154454	0.0013431	-1.10851	-0.739449	-0.595344	1.13263	0.0519188	1.25875
56375	ENSMUSG00000022793	B4galt4	16	38742264	38769049	344.57	-1.08635	0.280064	-3.87895	0.00010491	0.000979915	-1.19989	-1.16693	-0.179341	0.82838	0.90778	0.81
56209	ENSMUSG00000033917	Gde1	7	118688545	118705778	585.681	-1.08635	0.137247	-7.91533	2.47e-15	2.47e-13	-0.837212	-0.825458	-1.06428	0.856475	0.967723	0.902753
67797	ENSMUSG00000021431	Snrnp48	13	38204938	38227665	588.397	-1.08812	0.28918	-3.76276	0.00016805	0.00143761	-1.00903	-0.884972	-0.548445	1.12807	0.0401229	1.27425
NA	ENSMUSG00000020812	1810032O08Rik	11	116671660	116675799	163.902	-1.09261	0.194406	-5.62026	1.91e-08	5.04e-07	-0.926074	-0.945799	-0.858127	0.9563	0.996292	0.777409
229603	ENSMUSG00000038495	Otud7b	3	96104527	96161129	1871.02	-1.0967	0.225179	-4.87035	1.11e-06	1.92e-05	-0.857661	-0.941748	-0.779694	1.18483	0.253412	1.14087
74238	ENSMUSG00000049038	Mterf2	10	85119433	85128027	72.2677	-1.09862	0.288332	-3.81028	0.00013881	0.00123729	-0.976125	-1.05419	-0.650069	0.726657	0.780993	1.17273
54391	ENSMUSG00000024712	Rfk	19	17394043	17401349	968.953	-1.10358	0.195052	-5.65789	1.53e-08	4.17e-07	-0.874464	-1.01769	-0.753694	1.20646	0.455027	0.984364
72477	ENSMUSG00000014353	Tmem87b	2	128818118	128854261	857.359	-1.10457	0.26785	-4.12385	3.73e-05	0.000412434	-0.858591	-0.787146	-0.845033	1.32934	0.0869845	1.07445
52538	ENSMUSG00000036880	Acaa2	18	74779197	74806207	569.465	-1.10515	0.239763	-4.60935	4.04e-06	5.88e-05	-0.578522	-0.7284	-1.27857	0.478492	1.2137	0.893298
110596	ENSMUSG00000021662	Arhgef28	13	97899469	98206439	217.886	-1.10535	0.345357	-3.20061	0.00137136	0.00819188	-0.647016	-0.638509	-1.04396	1.22401	-0.145327	1.2508
18505	ENSMUSG00000004872	Pax3	1	78101267	78197134	318.943	-1.10674	0.202597	-5.46274	4.69e-08	1.11e-06	-1.0233	-0.864953	-0.7792	0.733431	1.27477	0.659246
14782	ENSMUSG00000031584	Gsr	8	33652523	33698163	1824.57	-1.10748	0.344746	-3.21246	0.00131602	0.00792118	-1.22214	-1.18293	0.0281912	0.560444	1.17508	0.641352
330938	ENSMUSG00000032064	Dixdc1	9	50662752	50739517	80.8224	-1.11189	0.290282	-3.83039	0.000127939	0.00115632	-0.770136	-0.931495	-0.934046	1.32367	0.491704	0.820304
15473	ENSMUSG00000022323	Rida	15	34484021	34495255	137.798	-1.11219	0.273905	-4.06049	4.9e-05	0.000520222	-0.681012	-0.848983	-1.06233	1.39697	0.4953	0.70005
54601	ENSMUSG00000042903	Foxo4	X	101254528	101260873	368.361	-1.11477	0.307041	-3.63067	0.000282686	0.00223806	-0.876821	-0.608797	-0.929481	1.21884	-0.0325555	1.22881
74277	ENSMUSG00000029229	Chic2	5	74997988	75044774	586.979	-1.11502	0.339136	-3.28783	0.00100964	0.00637351	-0.758862	-0.735061	-0.794584	1.32702	-0.236625	1.19811
97761	ENSMUSG00000038351	Sgsm2	11	74849261	74897060	459.66	-1.1176	0.293577	-3.80684	0.000140752	0.00125226	-1.0848	-0.967657	-0.41803	0.970517	0.181979	1.31799
225908	ENSMUSG00000036098	Myrf	19	10208272	10240748	4438.87	-1.11779	0.267984	-4.1711	3.03e-05	0.000347713	-1.23871	-1.08726	-0.201517	0.590517	1.0639	0.873068
21944	ENSMUSG00000097328	Tnfsf12	11	69686250	69695849	85.9485	-1.11943	0.337575	-3.31609	0.00091286	0.0058679	-0.638593	-0.535508	-1.36217	0.520936	0.735863	1.27947
269952	ENSMUSG00000050973	Gdpgp1	7	80232865	80242061	81.7011	-1.11966	0.302571	-3.70048	0.000215193	0.00176965	-0.780201	-1.10412	-0.724269	0.889075	0.424553	1.29496
54353	ENSMUSG00000059182	Skap2	6	51857422	52012549	654.398	-1.11971	0.275833	-4.05938	4.92e-05	0.000521909	-0.960651	-1.1073	-0.434901	1.09317	0.218386	1.1913
213119	ENSMUSG00000090210	Itga10	3	96645584	96664519	168.015	-1.12155	0.232576	-4.82231	1.42e-06	2.37e-05	-0.661084	-1.16271	-0.840841	1.06964	0.587837	1.00716
76894	ENSMUSG00000057234	Mettl15	2	109092297	109280748	124.128	-1.12312	0.332314	-3.3797	0.000725652	0.0048292	-1.00029	-0.938899	-0.506592	1.23827	0.056526	1.15098
56224	ENSMUSG00000028152	Tspan5	3	138742195	138907905	864.817	-1.12491	0.200902	-5.5993	2.15e-08	5.6e-07	-0.952311	-1.05163	-0.639933	1.15667	0.484874	1.00234
22350	ENSMUSG00000052397	Ezr	17	6738041	6782784	13315.1	-1.12839	0.248488	-4.541	5.6e-06	7.87e-05	-1.00146	-0.923961	-0.623602	0.480998	1.47263	0.59539
74895	ENSMUSG00000026578	Ccdc181	1	164275585	164287847	130.003	-1.12981	0.285704	-3.95448	7.67e-05	0.000759273	-0.447774	-0.772443	-1.38813	0.846659	0.820261	0.941423
70568	ENSMUSG00000028228	Cpne3	4	19519254	19570108	1832.8	-1.13207	0.286753	-3.94789	7.88e-05	0.000776168	-1.13144	-1.26025	-0.1188	0.941986	0.790414	0.778086
69534	ENSMUSG00000018821	Avpi1	19	42123273	42129059	447.796	-1.13443	0.283035	-4.00808	6.12e-05	0.000625998	-0.58267	-0.6555	-1.26397	1.1346	0.23057	1.13697
67880	ENSMUSG00000039450	Dcxr	11	120725399	120727281	337.083	-1.13781	0.223333	-5.09467	3.49e-07	6.86e-06	-0.835879	-0.519595	-1.29052	0.741565	0.916599	0.987832
399558	ENSMUSG00000047414	Flrt2	12	95692226	95785215	3102.91	-1.14121	0.247552	-4.60999	4.03e-06	5.87e-05	-0.482396	-0.621392	-1.45855	0.848879	1.03733	0.676129
319953	ENSMUSG00000022442	Ttll1	15	83483772	83510893	298.422	-1.14166	0.331097	-3.44812	0.000564508	0.00393911	-0.649532	-0.684168	-1.03974	1.11819	-0.0762248	1.33147
68050	ENSMUSG00000023075	Akirin1	4	123734559	123750345	1318.82	-1.14223	0.333679	-3.42312	0.000619063	0.00425307	-0.940079	-1.05871	-0.343499	1.27047	-0.0509975	1.12282
72836	ENSMUSG00000024174	Pot1b	17	55652025	55712628	143.742	-1.14477	0.273341	-4.18808	2.81e-05	0.000327071	-0.901434	-1.19156	-0.513568	1.02654	0.472352	1.10768
217379	ENSMUSG00000020634	Ubxn2a	12	4879032	4907705	642.783	-1.14508	0.30724	-3.72699	0.000193783	0.00161505	-0.999374	-1.24814	-0.220579	1.1835	0.351614	0.932971
17967	ENSMUSG00000039542	Ncam1	9	49502136	49798925	1967.47	-1.14589	0.188305	-6.08529	1.16e-09	4.1e-08	-0.881008	-0.837428	-0.935878	1.10029	0.438976	1.11505
78752	ENSMUSG00000042042	Csgalnact2	6	118107452	118139140	1600.31	-1.14634	0.351295	-3.26318	0.00110171	0.0068664	-0.788516	-0.869791	-0.598091	1.41107	-0.25394	1.09927
14148	ENSMUSG00000032051	Fdx1	9	51943306	51963556	151.184	-1.15112	0.297062	-3.87503	0.000106613	0.000992567	-0.996689	-1.23926	-0.33745	1.11644	0.88525	0.571711
217666	ENSMUSG00000020988	L2hgdh	12	69690433	69724873	326.79	-1.15312	0.285217	-4.04296	5.28e-05	0.000552453	-1.0763	-1.23196	-0.245436	1.09582	0.734876	0.723006
19186	ENSMUSG00000022216	Psme1	14	55578123	55581529	591.77	-1.15824	0.168987	-6.85403	7.18e-12	4.09e-10	-0.729393	-0.831361	-1.13762	1.01274	0.708064	0.977574
72999	ENSMUSG00000003721	Insig2	1	121304353	121332589	900.659	-1.15876	0.314567	-3.68366	0.000229905	0.00187655	-0.812309	-0.926639	-0.646167	1.24611	-0.0871969	1.2262
101490	ENSMUSG00000042105	Inpp5f	7	128611328	128696425	651.562	-1.16014	0.188211	-6.16407	7.09e-10	2.66e-08	-0.876341	-0.840666	-0.952018	1.1188	0.487312	1.06291
268301	ENSMUSG00000098188	Sowahc	10	59221953	59226434	343.343	-1.16227	0.269847	-4.30714	1.65e-05	0.000204527	-0.958659	-0.953005	-0.627702	1.30292	0.220262	1.01618
234353	ENSMUSG00000030465	Psd3	8	67689082	68212027	167.893	-1.16261	0.3663	-3.17394	0.00150387	0.00880609	-0.930831	-0.813899	-0.569105	1.2689	-0.181518	1.22645
56542	ENSMUSG00000009828	Ick	9	78109192	78172107	416.908	-1.16296	0.25617	-4.5398	5.63e-06	7.89e-05	-0.736988	-0.745598	-1.0794	1.12993	0.250359	1.1817
20111	ENSMUSG00000003644	Rps6ka1	4	133847290	133887797	210.397	-1.16379	0.228275	-5.09819	3.43e-07	6.75e-06	-0.890488	-1.09049	-0.676675	0.901421	0.557777	1.19846
100273	ENSMUSG00000028559	Osbpl9	4	109061145	109202272	2393.29	-1.16684	0.269927	-4.32279	1.54e-05	0.000192724	-0.945088	-0.956066	-0.601464	1.1856	0.130271	1.18675
330064	ENSMUSG00000006641	Slc5a6	5	31036036	31048924	174.944	-1.16711	0.338151	-3.45144	0.000557613	0.00389481	-1.06704	-1.21253	-0.200876	0.965128	0.389372	1.12595
212111	ENSMUSG00000025477	Inpp5a	7	139389109	139579652	845.949	-1.17416	0.224967	-5.21924	1.8e-07	3.84e-06	-0.96963	-0.965324	-0.674686	1.1557	0.352704	1.10124
20822	ENSMUSG00000018199	Trove2	1	143750790	143777068	2145.56	-1.17569	0.296047	-3.9713	7.15e-05	0.000715564	-0.820307	-1.12997	-0.50155	1.30974	0.106769	1.03532
74772	ENSMUSG00000036622	Atp13a2	4	140986873	141007330	151.186	-1.18106	0.349671	-3.37762	0.000731148	0.00486123	-0.65617	-0.326735	-1.50287	0.546702	1.08176	0.857314
271564	ENSMUSG00000046230	Vps13a	19	16615366	16780933	2260.65	-1.18462	0.256956	-4.61022	4.02e-06	5.87e-05	-0.974865	-1.08281	-0.490994	1.22334	0.30123	1.0241
68332	ENSMUSG00000074211	Sdhaf1	7	30321406	30323895	124.35	-1.18662	0.281078	-4.22167	2.43e-05	0.000286935	-0.928427	-0.510143	-1.18098	1.01842	0.514141	1.08699
14430	ENSMUSG00000036073	Galt	4	41755228	41758695	105.805	-1.18769	0.337607	-3.51796	0.000434879	0.00317042	-0.714431	-0.921794	-0.841358	0.197757	1.52338	0.75645
83768	ENSMUSG00000026958	Dpp7	2	25352276	25356359	219.46	-1.19086	0.341943	-3.48263	0.000496518	0.00354187	-1.251	-0.812402	-0.366316	1.02423	0.15317	1.25232
67379	ENSMUSG00000054499	Dedd2	7	25199915	25220615	49.1799	-1.1919	0.329055	-3.6222	0.000292109	0.00229227	-0.857547	-0.714814	-1.13327	0.959801	0.762967	0.982862
11610	ENSMUSG00000029007	Agtrap	4	148077061	148088031	307.684	-1.19332	0.248361	-4.80476	1.55e-06	2.54e-05	-0.549209	-0.778149	-1.28931	0.858974	0.606877	1.15082
70456	ENSMUSG00000026568	Mpc2	1	165460637	165481214	343.686	-1.19696	0.238776	-5.01291	5.36e-07	1.01e-05	-0.820347	-0.792587	-1.00384	1.37539	0.500421	0.740967
11785	ENSMUSG00000037032	Apbb1	7	105558483	105581653	195.421	-1.20514	0.296576	-4.06351	4.83e-05	0.000515064	-0.686204	-0.450858	-1.43456	0.761459	0.747383	1.06278
210029	ENSMUSG00000039208	Metrnl	11	121701544	121716306	825.032	-1.20907	0.33343	-3.62616	0.000287671	0.00226744	-1.00267	-0.838472	-0.557755	0.364461	1.64101	0.393424
103694	ENSMUSG00000004394	Tmed4	11	6270369	6274870	593.838	-1.21059	0.372218	-3.25237	0.00114447	0.00706788	-1.30359	-1.12873	0.0290508	0.800567	0.577169	1.02554
11671	ENSMUSG00000010025	Aldh3a2	11	61223417	61267464	981.585	-1.21291	0.229589	-5.28297	1.27e-07	2.81e-06	-0.655672	-0.643159	-1.31866	1.00155	0.574676	1.04126
70599	ENSMUSG00000027007	Ssfa2	2	79635352	79672966	1254.82	-1.21442	0.295208	-4.11377	3.89e-05	0.000427803	-1.10749	-1.18244	-0.222621	0.999771	0.454793	1.05799
114874	ENSMUSG00000037697	Ddhd1	14	45593174	45658143	432.31	-1.21596	0.303608	-4.00503	6.2e-05	0.000630966	-0.665226	-0.763692	-1.03627	1.18469	0.0584154	1.22208
19188	ENSMUSG00000079197	Psme2	14	55587441	55591113	990.997	-1.21864	0.256232	-4.756	1.97e-06	3.12e-05	-0.703644	-0.942289	-0.909383	1.20098	0.213199	1.14113
67623	ENSMUSG00000040234	Tm7sf3	6	146602352	146642824	680.062	-1.21964	0.195555	-6.23683	4.47e-10	1.73e-08	-0.964512	-1.0776	-0.627958	1.07844	0.590271	1.00135
NA	ENSMUSG00000049881	2810025M15Rik	1	157412352	157420236	211.725	-1.22371	0.235179	-5.20329	1.96e-07	4.15e-06	-1.01035	-1.07761	-0.571577	0.853062	1.16002	0.64645
224814	ENSMUSG00000032842	Abcc10	17	46303221	46328352	111.576	-1.22454	0.323488	-3.78541	0.000153455	0.00133799	-0.796364	-0.574728	-1.1646	1.02652	0.261299	1.24787
67178	ENSMUSG00000009076	Zmat5	11	4704678	4737669	159.36	-1.2301	0.318482	-3.86239	0.000112284	0.0010379	-1.32911	-0.905335	-0.31981	0.791066	0.625306	1.13788
225341	ENSMUSG00000024395	Lims2	18	31931325	31958619	98.0085	-1.2362	0.383439	-3.22398	0.00126423	0.00766298	-0.764028	-0.860872	-0.74816	0.827727	-0.0135448	1.55888
17246	ENSMUSG00000020184	Mdm2	10	117688875	117710758	4315.79	-1.23653	0.269661	-4.5855	4.53e-06	6.47e-05	-1.19074	-1.13091	-0.240251	0.827342	1.03553	0.699026
22761	ENSMUSG00000049577	Zfpm1	8	122282141	122337251	780.091	-1.24126	0.340829	-3.64188	0.000270649	0.00216079	-1.17735	-0.888997	-0.343763	0.248022	1.47254	0.689552
76826	ENSMUSG00000035142	Nubpl	12	52097737	52312744	232.78	-1.24126	0.375072	-3.3094	0.000934955	0.00597356	-0.726118	-0.669123	-0.905801	1.39513	-0.198131	1.10404
71982	ENSMUSG00000038301	Snx10	6	51523901	51590679	998.843	-1.2471	0.359118	-3.47267	0.000515311	0.00364404	-1.06962	-1.19001	-0.129577	1.18841	0.219787	0.981005
NA	ENSMUSG00000078866	Zfp970	2	177464733	177478129	237.379	-1.24962	0.227385	-5.4956	3.89e-08	9.47e-07	-1.04734	-1.04956	-0.570166	0.975725	0.628839	1.06251
11766	ENSMUSG00000040701	Ap1g2	14	55098578	55106593	109.613	-1.25288	0.315539	-3.97059	7.17e-05	0.000716701	-1.01545	-0.994231	-0.55618	0.452294	1.39802	0.715548
216724	ENSMUSG00000020375	Rufy1	11	50389286	50431125	353.501	-1.25438	0.345959	-3.62582	0.000288046	0.00226914	-0.641076	-0.611261	-1.13604	1.24881	-0.0285288	1.1681
67876	ENSMUSG00000025981	Coq10b	1	55052770	55072702	868.41	-1.25653	0.366837	-3.42532	0.000614086	0.00422091	-1.17805	-1.07553	-0.123956	1.17369	0.190903	1.01295
11777	ENSMUSG00000024480	Ap3s1	18	46741876	46790826	1327.47	-1.25818	0.22328	-5.63497	1.75e-08	4.68e-07	-0.599657	-0.885434	-1.14535	1.22637	0.536382	0.867697
73379	ENSMUSG00000035107	Dcbld2	16	58408443	58469727	5410.46	-1.26132	0.288217	-4.3763	1.21e-05	0.000154945	-1.04619	-1.12019	-0.348329	1.11694	0.30846	1.08931
238330	ENSMUSG00000034168	Irf2bpl	12	86880701	86884798	846.705	-1.26262	0.292194	-4.32119	1.55e-05	0.000193787	-1.25878	-1.08325	-0.208094	0.783418	0.993787	0.772913
77446	ENSMUSG00000075254	Heg1	16	33684466	33771576	7536.5	-1.26489	0.368539	-3.43218	0.000598755	0.00412949	-0.728368	-0.6624	-0.926898	0.275371	1.73187	0.310424
98910	ENSMUSG00000039046	Usp6nl	2	6322667	6446390	1057.61	-1.26654	0.214265	-5.91109	3.4e-09	1.09e-07	-0.871566	-1.05497	-0.714461	1.11459	0.439423	1.08699
70381	ENSMUSG00000066621	Tecpr1	5	144194442	144223615	670.63	-1.26696	0.397102	-3.19051	0.00142023	0.00841319	-0.460281	-0.616538	-1.1578	1.06066	-0.204673	1.37863
67966	ENSMUSG00000018239	Zcchc10	11	53324679	53333301	342.197	-1.27033	0.34019	-3.73416	0.000188341	0.00157708	-1.13305	-0.98306	-0.327229	1.21324	0.159976	1.07013
50880	ENSMUSG00000026307	Scly	1	91298338	91321075	263.19	-1.28183	0.305153	-4.2006	2.66e-05	0.000311383	-1.18712	-1.06225	-0.307484	0.921514	0.516478	1.11887
12176	ENSMUSG00000078566	Bnip3	7	138890836	138909519	386.201	-1.28188	0.260785	-4.91546	8.86e-07	1.58e-05	-0.764156	-0.716035	-1.10869	1.26679	0.348444	0.973651
216011	ENSMUSG00000037151	Lrrc20	10	61475801	61582791	509.882	-1.2839	0.352831	-3.63887	0.000273842	0.00217981	-0.945033	-1.04814	-0.392272	1.03276	0.0156671	1.33702
100532	ENSMUSG00000047881	Rell1	5	63908897	63968897	471.569	-1.28746	0.159374	-8.07823	6.57e-16	7.67e-14	-1.06571	-0.903815	-0.749804	0.801455	1.00212	0.915757
319262	ENSMUSG00000038524	Fchsd1	18	37957431	37969774	170.344	-1.28995	0.411978	-3.13112	0.0017414	0.00991552	-0.823864	-0.474539	-0.959231	1.2253	-0.239386	1.27172
230661	ENSMUSG00000033985	Tesk2	4	116720948	116805956	58.7125	-1.29045	0.353497	-3.65052	0.000261714	0.00209769	-0.674014	-0.639965	-1.30752	0.913039	1.11257	0.595895
55948	ENSMUSG00000047281	Sfn	4	133600556	133602168	117.561	-1.2908	0.338266	-3.81594	0.000135666	0.0012146	-0.930987	-0.733195	-0.825296	1.08035	0.0903178	1.31881
64296	ENSMUSG00000007950	Abhd8	8	71456705	71463655	252.377	-1.29451	0.339354	-3.81463	0.000136389	0.00121953	-0.439324	-0.520823	-1.55552	0.857843	0.774108	0.883716
73724	ENSMUSG00000033429	Mcee	7	64392607	64412125	98.2264	-1.29618	0.261723	-4.95249	7.33e-07	1.34e-05	-0.745154	-1.12479	-0.828096	0.831318	0.759559	1.10717
57808	ENSMUSG00000060636	Rpl35a	16	33056453	33060189	1506.7	-1.29697	0.19328	-6.71034	1.94e-11	9.98e-10	-0.580096	-1.20109	-0.893685	1.00804	0.741537	0.925296
11758	ENSMUSG00000026701	Prdx6	1	161240112	161251219	4873.21	-1.29948	0.382353	-3.39863	0.000677248	0.00457119	-1.22018	-1.18684	0.020986	0.94626	0.428105	1.01166
56417	ENSMUSG00000027951	Adar	3	89715022	89753446	1193.16	-1.30007	0.398317	-3.26392	0.00109882	0.00685438	-0.89125	-0.802873	-0.513666	1.19514	-0.317122	1.32977
70567	ENSMUSG00000054237	Fra10ac1	19	38188481	38224138	325.054	-1.30065	0.373691	-3.48056	0.000500363	0.003556	-0.876372	-0.948496	-0.506085	1.35297	-0.130464	1.10845
15401	ENSMUSG00000000942	Hoxa4	6	52189671	52191753	34.0436	-1.30199	0.398446	-3.26768	0.00108432	0.00678473	-0.918966	-0.853541	-0.884673	1.16211	0.450711	1.04436
75723	ENSMUSG00000013076	Amotl1	9	14541966	14645056	6256.04	-1.30355	0.324804	-4.01333	5.99e-05	0.000613101	-0.547003	-0.70259	-1.17661	1.21555	0.0519912	1.15866
226352	ENSMUSG00000026383	Epb41l5	1	119545037	119649000	104.916	-1.30651	0.341601	-3.82465	0.000130955	0.0011791	-1.11427	-1.09155	-0.352746	0.945459	0.454741	1.15837
330177	ENSMUSG00000061288	Taok3	5	117120129	117275219	558.075	-1.30679	0.23331	-5.60109	2.13e-08	5.55e-07	-1.08184	-1.14629	-0.419349	0.924891	0.8426	0.87999
14718	ENSMUSG00000025190	Got1	19	43499752	43524605	2025.7	-1.30733	0.358699	-3.64465	0.000267761	0.00214013	-0.686398	-0.595106	-1.04958	1.2126	-0.13975	1.25823
107569	ENSMUSG00000029780	Nt5c3	6	56882400	56923932	517.635	-1.3082	0.3394	-3.85445	0.000115991	0.00106594	-1.08097	-1.22811	-0.175975	1.13103	0.457517	0.896509
117599	ENSMUSG00000020228	Helb	10	120083608	120112987	429.992	-1.31022	0.236022	-5.55127	2.84e-08	7.17e-07	-1.04245	-1.15027	-0.455346	1.01946	0.721134	0.907474
74319	ENSMUSG00000090266	Mettl23	11	116843278	116854263	156.736	-1.3107	0.255125	-5.13748	2.78e-07	5.66e-06	-0.592142	-0.81122	-1.26324	0.936523	0.760524	0.969556
21351	ENSMUSG00000025503	Taldo1	7	141392199	141402968	3233.95	-1.32231	0.268823	-4.9189	8.7e-07	1.56e-05	-0.901308	-0.823928	-0.822305	1.11717	0.185303	1.24507
NA	ENSMUSG00000054178	Gm9938	19	23723279	23725034	215.358	-1.32344	0.288493	-4.58742	4.49e-06	6.41e-05	-0.88606	-1.03087	-0.650334	1.20941	0.26378	1.09408
208366	ENSMUSG00000021418	Rpp40	13	35893472	35906359	182.315	-1.32399	0.354094	-3.7391	0.000184679	0.00155006	-0.924732	-1.36761	-0.227362	1.01461	0.578283	0.926815
224703	ENSMUSG00000079557	2002-03-01	17	33685692	33718670	428.591	-1.32485	0.288253	-4.59614	4.3e-06	6.19e-05	-1.21568	-1.02577	-0.335675	0.984327	0.551644	1.04116
216134	ENSMUSG00000032788	Pdxk	10	78436744	78464975	456.842	-1.32529	0.366805	-3.61306	0.00030261	0.00235262	-1.18571	-1.09443	-0.154673	0.964478	0.310163	1.16017
66044	ENSMUSG00000027430	Dtd1	2	144599897	144768758	216.69	-1.32645	0.329731	-4.02282	5.75e-05	0.000592761	-0.613681	-0.666182	-1.21615	1.08353	0.191966	1.22053
13664	ENSMUSG00000057561	Eif1a	18	46597704	46610225	5380.77	-1.32851	0.352157	-3.77249	0.000161626	0.00139186	-0.872387	-0.956225	-0.528053	1.30765	-0.102219	1.15124
76137	ENSMUSG00000021371	Mcur1	13	43538393	43560191	361.327	-1.32893	0.386053	-3.44236	0.000576655	0.00400328	-0.988469	-1.07886	-0.283681	1.11082	-0.002627	1.24281
NA	ENSMUSG00000084910	C630043F03Rik	4	72201348	72215352	31.9631	-1.33212	0.415928	-3.20276	0.00136116	0.00815289	-0.997022	-1.14949	-0.525634	0.753555	0.957596	0.960991
70380	ENSMUSG00000023074	Mospd1	X	53344598	53370502	396.881	-1.33247	0.224781	-5.92784	3.07e-09	9.91e-08	-0.986892	-0.844059	-0.819235	1.10481	0.435224	1.11015
20907	ENSMUSG00000007207	Stx1a	5	135023482	135051100	111.71	-1.33349	0.393571	-3.38818	0.000703577	0.00471092	-0.827334	-1.0633	-0.497622	1.10805	-0.0269938	1.3072
67608	ENSMUSG00000000056	Narf	11	121237253	121255856	482.384	-1.33561	0.153718	-8.68874	3.66e-18	5.93e-16	-1.08342	-0.849937	-0.791276	0.952778	0.877029	0.894829
NA	ENSMUSG00000097415	AU020206	7	75769038	75782099	84.3847	-1.33616	0.396457	-3.37026	0.000750974	0.00497909	-0.606157	-0.537569	-1.33237	0.654927	1.40106	0.420104
69934	ENSMUSG00000035601	Trmt10b	4	45297127	45316131	121.604	-1.34649	0.349782	-3.8495	0.000118359	0.0010828	-0.91041	-0.951803	-0.618896	1.13781	0.0862619	1.25703
52065	ENSMUSG00000070056	Mfhas1	8	35587798	35679449	1085.93	-1.3466	0.374233	-3.59829	0.000320317	0.00246014	-1.09464	-1.09924	-0.189394	1.08892	0.130384	1.16397
18563	ENSMUSG00000024892	Pcx	19	4510472	4621752	325.069	-1.34998	0.291089	-4.63768	3.52e-06	5.24e-05	-0.542583	-0.657726	-1.38346	0.657589	0.773982	1.1522
14651	ENSMUSG00000024158	Hagh	17	24840143	24864450	241.294	-1.35609	0.253865	-5.34177	9.2e-08	2.06e-06	-0.708539	-0.748941	-1.18293	0.877393	0.554549	1.20847
328417	ENSMUSG00000054509	Parp4	14	56575619	56659794	913.448	-1.36547	0.353324	-3.86464	0.000111252	0.00102969	-0.915069	-0.675952	-0.783462	1.23959	-0.107592	1.24249
211586	ENSMUSG00000032411	Tfdp2	9	96196275	96323646	944.279	-1.36691	0.161537	-8.4619	2.63e-17	3.82e-15	-0.765237	-0.823506	-1.12149	0.853156	1.04312	0.813959
208691	ENSMUSG00000050192	Eif5a2	3	28781276	28798846	514.762	-1.36854	0.309322	-4.42432	9.67e-06	0.000127048	-1.20521	-1.12847	-0.229522	0.981735	0.850013	0.731453
269997	ENSMUSG00000054381	Zfp747	7	127372537	127376050	85.6752	-1.36976	0.435381	-3.14612	0.00165453	0.00948536	-1.04084	-1.12766	-0.231459	1.12439	0.131004	1.14457
217716	ENSMUSG00000021245	Mlh3	12	85234520	85270599	302.117	-1.37087	0.420271	-3.26187	0.0011068	0.00688605	-0.3179	-0.437546	-1.63806	1.02421	0.547261	0.822035
12488	ENSMUSG00000061665	Cd2ap	17	42792951	42876424	6592.59	-1.37181	0.248002	-5.53144	3.18e-08	7.88e-07	-0.829893	-0.891238	-0.875535	1.26502	0.302854	1.02879
18822	ENSMUSG00000019055	Plod1	4	147909753	147936767	773.584	-1.37315	0.388101	-3.53814	0.00040296	0.00295982	-1.30514	-1.09925	-0.028406	0.845577	0.556113	1.03111
26422	ENSMUSG00000027799	Nbea	3	55625195	56183701	1101.14	-1.37541	0.332973	-4.13068	3.62e-05	0.000402245	-0.591247	-0.740393	-1.10976	1.21907	0.0465798	1.17575
19165	ENSMUSG00000010609	Psen2	1	180227004	180263438	140.777	-1.37718	0.239739	-5.74451	9.22e-09	2.69e-07	-1.02286	-0.767562	-0.901737	0.604762	1.10343	0.983969
67217	ENSMUSG00000019718	L3hypdh	12	72073428	72085439	118.494	-1.38444	0.406601	-3.40492	0.000661844	0.00449166	-0.680951	-1.33046	-0.422664	0.381459	1.43582	0.616802
19645	ENSMUSG00000022105	Rb1	14	73183673	73325822	493.425	-1.38524	0.245584	-5.64061	1.69e-08	4.54e-07	-0.847158	-0.937933	-0.839102	1.31348	0.416294	0.894418
11883	ENSMUSG00000022620	Arsa	15	89472476	89477425	816.917	-1.38729	0.387834	-3.57703	0.000347523	0.002623	-0.549213	-0.500458	-1.29131	1.08724	-0.010469	1.26421
14595	ENSMUSG00000028413	B4galt1	4	40804602	40854005	2579.19	-1.39098	0.144771	-9.60816	7.39e-22	1.64e-19	-1.01229	-1.02115	-0.683756	0.862547	0.951359	0.903288
381157	ENSMUSG00000042942	Greb1l	18	10325177	10562934	312.72	-1.39141	0.346035	-4.02101	5.79e-05	0.000596461	-0.899935	-0.662415	-0.871935	1.19896	-0.0110402	1.24637
22063	ENSMUSG00000032839	Trpc1	9	95705082	95750375	218.769	-1.39315	0.437393	-3.18513	0.00144689	0.00852502	-0.964024	-1.17716	-0.174741	1.2608	0.0235066	1.03162
18712	ENSMUSG00000024014	Pim1	17	29490812	29496111	387.55	-1.39358	0.186521	-7.47145	7.93e-14	6.1e-12	-0.96632	-0.829889	-0.906521	1.0519	0.61731	1.03352
20520	ENSMUSG00000018900	Slc22a5	11	53864542	53891660	153.504	-1.39651	0.311221	-4.4872	7.22e-06	9.83e-05	-0.734932	-0.949381	-0.871426	1.18176	0.208084	1.1659
12492	ENSMUSG00000029426	Scarb2	5	92441314	92506833	1614.32	-1.39774	0.344043	-4.06269	4.85e-05	0.000515745	-0.620042	-0.765061	-1.0276	1.24194	-0.025555	1.19633
13730	ENSMUSG00000030208	Emp1	6	135362545	135383173	15553.6	-1.39816	0.222527	-6.2831	3.32e-10	1.32e-08	-1.10757	-1.11378	-0.429949	0.861378	0.940057	0.849858
15402	ENSMUSG00000038253	Hoxa5	6	52201754	52204587	82.1924	-1.40025	0.37574	-3.72663	0.000194053	0.00161636	-0.546376	-0.571733	-1.45411	0.689343	1.02003	0.862845
75580	ENSMUSG00000018750	Zbtb4	11	69765912	69784023	660.255	-1.40229	0.4135	-3.39127	0.000695704	0.00466919	-0.531886	-0.487851	-1.26152	1.17951	-0.116016	1.21776
66148	ENSMUSG00000022013	Dnajc15	14	77826217	77874917	267.29	-1.40434	0.250652	-5.60275	2.11e-08	5.51e-07	-0.912471	-1.13038	-0.604207	1.16415	0.554615	0.928294
209478	ENSMUSG00000048720	Tbc1d12	19	38836579	38919923	389.565	-1.4142	0.35164	-4.02172	5.78e-05	0.000595096	-0.86434	-0.822544	-0.732646	1.37002	-0.028364	1.07788
NA	ENSMUSG00000087590	Epb41l4aos	18	33794892	33795986	180.376	-1.41621	0.405524	-3.4923	0.000478876	0.00343936	-1.23576	-0.689991	-0.45097	1.12555	0.015736	1.23544
78334	ENSMUSG00000038481	Cdk19	10	40339564	40483818	649.502	-1.41978	0.399825	-3.55101	0.00038376	0.00284217	-1.12463	-0.986938	-0.242893	1.218	0.0330393	1.10343
70556	ENSMUSG00000028982	Slc25a33	4	149744036	149774277	269.335	-1.42173	0.396493	-3.58577	0.000336089	0.00255568	-0.868402	-0.716779	-0.733792	1.35593	-0.186079	1.14913
66922	ENSMUSG00000055723	Rras2	7	114046782	114117781	9184.2	-1.42616	0.372942	-3.8241	0.000131252	0.00118028	-0.530006	-0.543781	-1.29831	1.20405	0.0336182	1.13443
21888	ENSMUSG00000024642	Tle4	19	14448072	14598051	257.375	-1.42965	0.28235	-5.06339	4.12e-07	7.89e-06	-0.916244	-1.12995	-0.558703	1.14005	0.41701	1.04783
217140	ENSMUSG00000020877	Scrn2	11	97029938	97033958	117.266	-1.43083	0.285741	-5.00746	5.52e-07	1.03e-05	-0.738382	-0.9958	-0.911872	0.731606	1.32045	0.593999
236904	ENSMUSG00000043929	Klhl15	X	94234599	94277724	157.411	-1.44023	0.437909	-3.28889	0.00100583	0.00635788	-0.688594	-0.664098	-0.904261	1.46015	-0.24099	1.0378
69745	ENSMUSG00000024854	Pold4	19	4231899	4233631	553.681	-1.44109	0.410022	-3.51467	0.000440293	0.00320428	-0.8903	-0.782376	-0.596126	1.13581	-0.242203	1.3752
21872	ENSMUSG00000030516	Tjp1	7	65296165	65527781	4766.28	-1.4415	0.142214	-10.1361	3.82e-24	1.13e-21	-1.00434	-1.02564	-0.688798	0.925754	0.881817	0.911207
13340	ENSMUSG00000024891	Slc29a2	19	5024006	5031971	63.1299	-1.44903	0.380177	-3.81146	0.000138147	0.00123293	-1.02267	-0.916004	-0.616323	0.507682	1.46055	0.586758
56018	ENSMUSG00000030688	Stard10	7	101317086	101346626	85.8967	-1.45033	0.458042	-3.16638	0.00154351	0.00899749	-1.20982	-1.21123	-0.0623983	0.840552	0.753386	0.889515
66960	ENSMUSG00000026767	Mindy3	2	12347263	12419470	1523.45	-1.45464	0.316289	-4.59908	4.24e-06	6.13e-05	-1.0133	-1.03548	-0.463568	1.17979	0.215519	1.11703
108150	ENSMUSG00000031608	Galnt7	8	57523828	57653032	943.611	-1.45686	0.349885	-4.16382	3.13e-05	0.000356696	-1.10958	-1.15445	-0.228062	1.09454	0.375146	1.0224
319636	ENSMUSG00000054752	Fsd1l	4	53631471	53707009	133.133	-1.45703	0.352542	-4.13293	3.58e-05	0.000398632	-0.507101	-0.886312	-1.13691	1.33287	0.306116	0.891336
51902	ENSMUSG00000048911	Rnf24	2	131298064	131352892	549.462	-1.45897	0.422247	-3.45526	0.000549758	0.0038475	-1.05609	-1.20092	-0.11193	1.08833	0.179077	1.10154
12879	ENSMUSG00000062563	Cys1	12	24665833	24681813	58.0531	-1.46036	0.464145	-3.14634	0.00165329	0.00948536	-1.27163	-0.698784	-0.442621	1.05486	0.103017	1.25515
380629	ENSMUSG00000039879	Heca	10	17868612	17948067	504.703	-1.46082	0.384575	-3.79854	0.000145553	0.00128773	-0.852045	-0.912882	-0.586592	1.26017	-0.129983	1.22134
68347	ENSMUSG00000025731	Mettl26	17	25875464	25886007	196.226	-1.46101	0.295226	-4.94877	7.47e-07	1.36e-05	-0.912257	-0.829721	-0.84131	1.07022	0.265877	1.24719
107371	ENSMUSG00000053799	Exoc6	19	37550418	37683245	139.385	-1.46352	0.291794	-5.01559	5.29e-07	9.96e-06	-1.01994	-1.16779	-0.462663	0.833386	1.0439	0.773103
67509	ENSMUSG00000045107	Saysd1	14	20075636	20138534	88.7009	-1.46463	0.457538	-3.2011	0.00136902	0.0081848	-0.75086	-0.752489	-0.765993	1.45193	-0.23977	1.05718
226641	ENSMUSG00000026663	Atf6	1	170704674	170867771	3796.07	-1.46619	0.445292	-3.29266	0.000992457	0.00629574	-0.634726	-0.680387	-0.822355	1.2656	-0.423167	1.29503
100017	ENSMUSG00000037295	Ldlrap1	4	134741554	134768024	531.332	-1.46767	0.132715	-11.0588	1.99e-28	9.43e-26	-0.954824	-0.922555	-0.859551	0.89584	0.94334	0.89775
16579	ENSMUSG00000026585	Kifap3	1	163779583	163917109	829.874	-1.46922	0.216695	-6.78014	1.2e-11	6.47e-10	-0.893862	-1.08169	-0.692071	1.16168	0.567796	0.938146
66659	ENSMUSG00000028093	Acp6	3	97158777	97177299	191.956	-1.46972	0.392217	-3.74721	0.000178812	0.00150941	-0.623585	-0.483567	-1.34005	1.06711	0.194809	1.18528
106572	ENSMUSG00000056515	Rab31	17	65651726	65772752	2122.62	-1.47149	0.352005	-4.18032	2.91e-05	0.000336077	-0.957322	-0.901292	-0.56409	1.18135	-0.00659626	1.24795
319482	ENSMUSG00000078776	9530053A07Rik	7	28129466	28164811	33.1717	-1.476	0.395822	-3.72894	0.000192283	0.00160631	-1.02143	-0.889514	-0.802184	0.920345	1.08061	0.71218
59027	ENSMUSG00000020572	Nampt	12	32819545	32853349	1779.01	-1.47895	0.414637	-3.56686	0.00036128	0.00270106	-0.968825	-1.02323	-0.308294	1.25	-0.109338	1.15969
227095	ENSMUSG00000041426	Hibch	1	52844929	52920986	398.263	-1.47949	0.306315	-4.82995	1.37e-06	2.28e-05	-0.599646	-0.710288	-1.25401	1.14014	0.358456	1.06535
80877	ENSMUSG00000028080	Lrba	3	86224680	86782692	340.497	-1.47972	0.286319	-5.16809	2.36e-07	4.91e-06	-1.11136	-1.15352	-0.360134	0.86668	0.817504	0.940822
67554	ENSMUSG00000022003	Slc25a30	14	75761999	75787037	623.051	-1.48236	0.340318	-4.35581	1.33e-05	0.000168503	-1.1762	-1.13645	-0.222924	1.00622	0.548577	0.980777
68401	ENSMUSG00000034793	G6pc3	11	102189620	102194081	184.245	-1.48239	0.330762	-4.48176	7.4e-06	0.000100557	-1.11387	-1.15828	-0.320786	0.682779	0.844992	1.06517
18612	ENSMUSG00000017724	Etv4	11	101769742	101785371	511.012	-1.48392	0.256873	-5.77689	7.61e-09	2.27e-07	-1.15782	-1.05067	-0.436432	0.753394	0.880397	1.01113
11443	ENSMUSG00000041189	Chrnb1	11	69784036	69795943	108.558	-1.48427	0.464616	-3.19461	0.00140019	0.0083257	-1.20053	-1.22557	-0.0399088	0.699344	0.935741	0.83092
54635	ENSMUSG00000028019	Pdgfc	3	81036416	81214040	316.946	-1.48634	0.227283	-6.53959	6.17e-11	2.8e-09	-0.861203	-1.03865	-0.772399	1.08337	0.523365	1.06552
80290	ENSMUSG00000044197	Gpr146	5	139377697	139396415	31.374	-1.48752	0.44285	-3.35897	0.000782334	0.00516536	-1.11609	-0.528255	-0.995167	0.907989	0.581684	1.14984
16423	ENSMUSG00000055447	Cd47	16	49855618	49915010	3606.55	-1.49087	0.348143	-4.28235	1.85e-05	0.000224999	-0.755931	-0.764666	-0.908127	1.31891	-0.021198	1.13101
171167	ENSMUSG00000046152	Fut10	8	31187331	31261738	357.217	-1.49918	0.253665	-5.91008	3.42e-09	1.1e-07	-0.818239	-0.673698	-1.15165	1.00669	0.504449	1.13245
68346	ENSMUSG00000054021	Sirt5	13	43365496	43395203	36.4167	-1.49938	0.399625	-3.75196	0.000175457	0.00148571	-0.864539	-1.17569	-0.642334	0.95272	1.02905	0.7008
18027	ENSMUSG00000028565	Nfia	4	97772734	98118874	678.028	-1.501	0.321789	-4.66456	3.09e-06	4.67e-05	-0.496735	-0.56935	-1.48929	0.943006	0.7014	0.910974
50493	ENSMUSG00000020250	Txnrd1	10	82833951	82897712	14718.1	-1.5076	0.481682	-3.12987	0.00174884	0.00994196	-0.921565	-0.887098	-0.284106	1.23235	-0.40472	1.26514
73139	ENSMUSG00000018509	Cenpv	11	62524946	62539261	227.291	-1.50852	0.464012	-3.25104	0.00114985	0.00709335	-1.03975	-1.07464	-0.184775	1.13833	-0.0361717	1.19701
214804	ENSMUSG00000036863	Syde2	3	145987870	146021720	159.914	-1.50982	0.419045	-3.603	0.00031456	0.00243092	-0.988967	-1.16194	-0.277107	1.00032	0.177546	1.25016
71890	ENSMUSG00000029003	Mad2l2	4	148130384	148145699	268.952	-1.51039	0.277711	-5.43873	5.37e-08	1.26e-06	-1.18059	-0.912493	-0.538612	0.585333	1.17654	0.869828
100900	ENSMUSG00000043510	Hscb	5	110829070	110839777	96.5388	-1.51336	0.435361	-3.47611	0.000508753	0.00360662	-0.766451	-0.545901	-1.06049	1.11031	-0.0616055	1.32414
232164	ENSMUSG00000045896	Paip2b	6	83805401	83831741	1195.05	-1.51374	0.278579	-5.43379	5.52e-08	1.29e-06	-0.737506	-0.658777	-1.19374	1.1205	0.37295	1.09657
227102	ENSMUSG00000026097	Ormdl1	1	53297095	53310309	264.166	-1.51629	0.366857	-4.13319	3.58e-05	0.000398496	-1.10112	-1.12283	-0.2889	1.19187	0.386386	0.934597
29877	ENSMUSG00000025104	Hdgfl3	7	81881251	81934473	597.677	-1.51731	0.395607	-3.83541	0.000125356	0.00113587	-0.524193	-0.615086	-1.24235	1.29765	0.0262151	1.05776
NA	ENSMUSG00000064043	Trerf1	17	47140875	47361958	423.313	-1.52022	0.262366	-5.79427	6.86e-09	2.08e-07	-0.991003	-0.515174	-1.13373	1.03663	0.570007	1.03327
23936	ENSMUSG00000022594	Lynx1	15	74747852	74753046	179.769	-1.52037	0.274386	-5.54099	3.01e-08	7.52e-07	-1.07446	-0.965257	-0.608707	0.933136	0.540263	1.17502
12183	ENSMUSG00000038871	Bpgm	6	34476207	34505613	320.129	-1.52137	0.369711	-4.11502	3.87e-05	0.00042603	-0.643779	-0.562716	-1.25701	1.18768	0.156062	1.11977
14007	ENSMUSG00000002107	Celf2	2	6539694	7509563	1558.21	-1.52312	0.258678	-5.8881	3.91e-09	1.24e-07	-0.647537	-0.617094	-1.36169	0.824399	1.04686	0.755062
13052	ENSMUSG00000022865	Cxadr	16	78301496	78359785	2986.66	-1.52411	0.297437	-5.12414	2.99e-07	6.04e-06	-1.03002	-1.07219	-0.461666	1.12513	0.3483	1.09045
330192	ENSMUSG00000066278	Vps37b	5	124004641	124032270	555.123	-1.52589	0.403784	-3.77898	0.000157472	0.00136186	-0.967336	-1.08912	-0.322652	1.14258	0.0249708	1.21156
80909	ENSMUSG00000015944	Gatsl2	5	134099711	134144343	247.883	-1.53353	0.42409	-3.61604	0.000299143	0.00233844	-0.67194	-0.648617	-0.990687	1.2344	-0.183655	1.2605
67460	ENSMUSG00000028223	Decr1	4	15917240	15945507	852.15	-1.53377	0.284233	-5.39618	6.81e-08	1.55e-06	-0.940835	-1.00198	-0.639885	1.15881	0.29672	1.12717
544717	ENSMUSG00000063320	1190007I07Rik	10	82619851	82623228	29.0345	-1.53422	0.486227	-3.15534	0.00160308	0.00926674	-1.10009	-1.10148	-0.391532	1.0306	1.04621	0.516298
73833	ENSMUSG00000030590	Fam98c	7	29152510	29156234	79.1316	-1.53439	0.434687	-3.52988	0.000415751	0.00304591	-0.448358	-0.88831	-1.09601	1.22077	0.0655821	1.14633
74525	ENSMUSG00000030207	Fam234b	6	135197977	135244955	197.067	-1.53632	0.256694	-5.98502	2.16e-09	7.13e-08	-0.830401	-0.708772	-1.12681	0.957532	0.569522	1.13893
75475	ENSMUSG00000022562	Oplah	15	76296597	76328015	86.8178	-1.53692	0.379569	-4.04912	5.14e-05	0.000540499	-0.459534	-0.94324	-1.15411	0.962888	0.367127	1.22687
72479	ENSMUSG00000028383	Hsdl2	4	59581563	59618689	319.65	-1.53743	0.208144	-7.38637	1.51e-13	1.14e-11	-1.04957	-0.994523	-0.656294	1.04752	0.738917	0.913954
16885	ENSMUSG00000029674	Limk1	5	134656039	134688598	582.232	-1.53982	0.27835	-5.53196	3.17e-08	7.87e-07	-1.12625	-1.10396	-0.396167	0.919761	0.689518	1.0171
66129	ENSMUSG00000021482	Aaed1	13	64275280	64312710	243.544	-1.54132	0.465907	-3.30822	0.000938901	0.00599608	-0.888698	-0.948437	-0.391885	1.32342	-0.252754	1.15836
23853	ENSMUSG00000002257	Def6	17	28207778	28228608	420.745	-1.54544	0.229986	-6.71974	1.82e-11	9.42e-10	-1.121	-0.934595	-0.619995	0.726574	1.1452	0.803806
67283	ENSMUSG00000020744	Slc25a19	11	115614178	115628295	205.07	-1.54729	0.304432	-5.08255	3.72e-07	7.24e-06	-0.699598	-0.956255	-0.934566	0.93249	0.339668	1.31826
67867	ENSMUSG00000030556	Lrrc28	7	67513410	67645268	394.931	-1.55215	0.408264	-3.80185	0.000143622	0.00127357	-0.69435	-0.658083	-0.988388	1.1416	-0.137132	1.33635
20874	ENSMUSG00000025060	Slk	19	47579678	47645246	4271.75	-1.55283	0.258632	-6.00401	1.92e-09	6.43e-08	-1.04757	-1.12756	-0.453902	1.08406	0.604412	0.94057
56742	ENSMUSG00000068744	Psrc1	3	108383839	108388231	1083.53	-1.5544	0.220604	-7.04608	1.84e-12	1.16e-10	-0.954639	-0.746604	-0.966561	0.93409	0.533989	1.19972
282619	ENSMUSG00000046056	Sbsn	7	30751471	30756134	239.772	-1.55683	0.222114	-7.00916	2.4e-12	1.48e-10	-0.886687	-0.727118	-1.08398	0.808082	0.755654	1.13405
NA	ENSMUSG00000078580	E430018J23Rik	7	127389673	127393629	36.4689	-1.55789	0.386194	-4.03397	5.48e-05	0.000568601	-0.895222	-0.729036	-1.08635	0.747932	1.00839	0.954285
71492	ENSMUSG00000037325	Bbs7	3	36573142	36613477	213.433	-1.55999	0.204017	-7.64638	2.07e-14	1.77e-12	-0.928985	-1.07081	-0.718396	0.993143	0.86565	0.859401
319845	ENSMUSG00000035919	Bbs9	9	22475715	22888280	111.809	-1.56169	0.339001	-4.60674	4.09e-06	5.94e-05	-0.627457	-0.611908	-1.38718	0.913291	0.910873	0.802379
26384	ENSMUSG00000052102	Gnpda1	18	38327558	38339003	397.994	-1.56326	0.374441	-4.17492	2.98e-05	0.000343032	-1.26448	-0.952835	-0.282332	1.01858	0.366898	1.11417
320560	ENSMUSG00000030313	Dennd5b	6	148988071	149101680	386.727	-1.56442	0.421249	-3.71377	0.000204191	0.00168992	-0.722491	-1.06048	-0.542479	1.32931	-0.132757	1.1289
77300	ENSMUSG00000026014	Raph1	1	60482292	60567104	1544.99	-1.56477	0.18709	-8.36374	6.08e-17	8.4e-15	-0.995833	-1.0535	-0.649126	1.02402	0.721859	0.95258
64297	ENSMUSG00000008734	Gprc5b	7	118972047	118995211	3411.18	-1.57006	0.273453	-5.74162	9.38e-09	2.71e-07	-0.564078	-0.649627	-1.39668	0.751214	1.02046	0.838705
11858	ENSMUSG00000001313	Rnd2	11	101464999	101471853	123.992	-1.57088	0.467933	-3.35707	0.000787745	0.00519149	-0.573699	-0.731459	-0.966687	1.0795	-0.217827	1.41017
329727	ENSMUSG00000007379	Dennd2c	3	103102604	103169769	138.362	-1.57551	0.445023	-3.5403	0.000399672	0.00294174	-1.33188	-1.05329	-0.117359	0.915212	0.741149	0.846166
17920	ENSMUSG00000033577	Myo6	9	80165031	80311729	689.032	-1.57737	0.398254	-3.96071	7.47e-05	0.000742797	-0.768875	-0.900447	-0.684073	1.3042	-0.138249	1.18745
320554	ENSMUSG00000027175	Tcp11l1	2	104657288	104712169	270.119	-1.57848	0.378574	-4.16955	3.05e-05	0.000348964	-1.01988	-0.957104	-0.480044	1.27105	0.0957373	1.09024
56363	ENSMUSG00000026109	Tmeff2	1	50900647	51187270	173.707	-1.57855	0.364557	-4.33004	1.49e-05	0.000187469	-0.609316	-0.668316	-1.24528	1.11119	0.258569	1.15315
231510	ENSMUSG00000029314	Gpat3	5	100845713	100899102	156.49	-1.5838	0.458802	-3.45205	0.000556354	0.00388792	-0.770021	-0.510317	-1.00776	1.25929	-0.198339	1.22716
20713	ENSMUSG00000027834	Serpini1	3	75557547	75643495	25.2047	-1.58569	0.480099	-3.30283	0.000957147	0.00609892	-0.683874	-0.760445	-1.20748	0.770641	1.19825	0.682908
100737	ENSMUSG00000051674	Dcun1d4	5	73481000	73560794	428.015	-1.58632	0.370749	-4.27868	1.88e-05	0.000228539	-0.802004	-0.985971	-0.649893	1.23855	0.00421674	1.1951
70611	ENSMUSG00000035329	Fbxo33	12	59200655	59219725	460.43	-1.58802	0.367768	-4.318	1.57e-05	0.000196431	-1.03111	-1.09684	-0.363715	1.26749	0.26163	0.962538
66381	ENSMUSG00000098134	Rnf113a2	12	84417196	84418578	148.211	-1.58839	0.208425	-7.62093	2.52e-14	2.12e-12	-0.861269	-0.893717	-0.978629	0.89915	0.990273	0.844192
14629	ENSMUSG00000032350	Gclc	9	77754535	77794485	5863.28	-1.58866	0.379339	-4.18797	2.81e-05	0.000327071	-1.02254	-0.956859	-0.434898	1.20982	0.0274911	1.17698
24014	ENSMUSG00000066800	Rnasel	1	153749426	153764221	122.36	-1.59079	0.45255	-3.51516	0.000439483	0.00320002	-0.570214	-0.363214	-1.56573	0.781728	0.806118	0.911314
66286	ENSMUSG00000024516	Sec11c	18	65800549	65817665	380.115	-1.59237	0.238243	-6.68379	2.33e-11	1.18e-09	-0.79332	-0.795131	-1.07749	1.08354	0.516074	1.06632
110911	ENSMUSG00000058793	Cds2	2	132263148	132312050	1742.42	-1.6	0.346491	-4.61774	3.88e-06	5.68e-05	-0.95777	-0.996916	-0.530568	1.13638	0.123873	1.225
109689	ENSMUSG00000018909	Arrb1	7	99535466	99606771	657.941	-1.60644	0.178452	-9.00213	2.21e-19	4.04e-17	-0.80086	-1.09993	-0.810724	0.998197	0.739685	0.973635
21802	ENSMUSG00000029999	Tgfa	6	86195223	86275719	476.739	-1.60682	0.287138	-5.59598	2.19e-08	5.69e-07	-1.10291	-1.13938	-0.390212	0.965491	0.757715	0.9093
241694	ENSMUSG00000037110	Ralgapa2	2	146239879	146512026	382.794	-1.60993	0.326569	-4.92985	8.23e-07	1.49e-05	-1.20986	-1.02694	-0.351827	1.03712	0.577453	0.974058
231999	ENSMUSG00000005225	Plekha8	6	54595111	54645839	422.764	-1.61047	0.465107	-3.46257	0.000535034	0.00375183	-1.02404	-1.10098	-0.190988	1.20717	-0.0071432	1.11598
11668	ENSMUSG00000053279	Aldh1a1	19	20492715	20643462	20810.5	-1.61185	0.434773	-3.70734	0.000209448	0.0017284	-0.872403	-0.869129	-0.583584	0.322706	1.72023	0.28218
329260	ENSMUSG00000056268	Dennd1b	1	138963435	139178960	654.98	-1.6121	0.403126	-3.999	6.36e-05	0.00064493	-0.972174	-1.03858	-0.389148	1.28684	0.0324131	1.08064
66190	ENSMUSG00000030760	Acer3	7	98206389	98321208	815.323	-1.61233	0.408174	-3.95012	7.81e-05	0.000769502	-1.12412	-1.06015	-0.240144	1.20476	0.185834	1.03382
50791	ENSMUSG00000040003	Magi2	5	19227036	20704792	84.1678	-1.61554	0.477709	-3.38184	0.000720015	0.00479617	-1.0878	-0.903202	-0.374899	1.35399	-0.00153146	1.01345
NA	ENSMUSG00000085433	Gm16001	5	124111109	124112264	32.7286	-1.62034	0.485948	-3.33439	0.000854856	0.00555351	-0.893385	-0.894794	-0.705281	1.42309	0.144189	0.926183
13855	ENSMUSG00000001036	Epn2	11	61517249	61579687	1242.41	-1.62067	0.128446	-12.6175	1.69e-36	1.27e-33	-0.938988	-0.9033	-0.889394	0.840524	1.0367	0.854457
97884	ENSMUSG00000039242	B3galnt2	13	13954469	13999103	2385.44	-1.62075	0.51236	-3.16331	0.00155987	0.00907426	-0.900158	-0.875649	-0.298512	1.28724	-0.433236	1.22031
73582	ENSMUSG00000071037	Camkmt	17	85090726	85458139	21.5493	-1.62162	0.517347	-3.13449	0.00172154	0.00981967	-0.534558	-0.878738	-1.24639	0.850318	0.784994	1.02437
52004	ENSMUSG00000024856	Cdk2ap2	19	4097182	4099019	518.424	-1.62311	0.400557	-4.05214	5.08e-05	0.000535929	-0.684787	-0.528667	-1.19526	1.08162	0.0420717	1.28502
14630	ENSMUSG00000028124	Gclm	3	122245557	122270732	1832.83	-1.62389	0.320902	-5.06038	4.18e-07	7.99e-06	-1.02135	-1.05066	-0.477017	1.2154	0.306985	1.02664
27410	ENSMUSG00000024130	Abca3	17	24351950	24410201	552.002	-1.6315	0.201909	-8.08039	6.46e-16	7.6e-14	-1.05236	-0.963584	-0.682998	0.969988	0.688323	1.04063
72469	ENSMUSG00000020937	Plcd3	11	103070304	103101658	292.261	-1.63219	0.283404	-5.75922	8.45e-09	2.49e-07	-0.96327	-1.2256	-0.461156	0.791243	0.972746	0.886034
235504	ENSMUSG00000049624	Slc17a5	9	78536488	78588041	176.51	-1.63273	0.430645	-3.79135	0.000149832	0.00131576	-0.806765	-0.870494	-0.669185	1.18366	-0.14884	1.31163
56794	ENSMUSG00000021884	Hacl1	14	31552905	31641286	74.6182	-1.63418	0.420905	-3.88253	0.000103375	0.000970674	-0.882516	-0.66973	-0.910733	1.19173	0.0377381	1.23351
142980	ENSMUSG00000031639	Tlr3	8	45395665	45411080	275.464	-1.63746	0.38426	-4.26133	2.03e-05	0.000244116	-0.742615	-0.728646	-0.96651	1.33635	0.00708432	1.09433
385674	ENSMUSG00000054939	Zfp174	16	3847268	3858880	43.7846	-1.64243	0.422433	-3.88803	0.00010106	0.000952708	-0.877034	-0.742612	-0.948169	1.18625	0.2332	1.14837
73095	ENSMUSG00000002346	Slc25a42	8	70184340	70212305	56.4555	-1.64248	0.367836	-4.46526	8e-06	0.000108109	-0.665836	-0.953772	-1.01698	1.13697	0.437078	1.06254
14697	ENSMUSG00000032192	Gnb5	9	75306288	75345876	41.0739	-1.64675	0.36589	-4.50066	6.77e-06	9.3e-05	-0.94	-0.743597	-1.03685	0.919091	0.797662	1.0037
20322	ENSMUSG00000027227	Sord	2	122234749	122265340	380.874	-1.65244	0.525367	-3.1453	0.00165915	0.00950599	-0.721966	-0.858537	-0.481805	1.28247	-0.493467	1.2733
NA	ENSMUSG00000052957	Gas1	13	60174405	60177365	1058.86	-1.65273	0.305928	-5.40234	6.58e-08	1.51e-06	-0.925793	-0.886425	-0.768183	0.594456	1.46291	0.523035
192197	ENSMUSG00000059439	Bcas3	11	85353167	85826058	211.699	-1.65369	0.274836	-6.017	1.78e-09	5.97e-08	-0.794676	-0.827742	-1.02229	1.04834	0.434133	1.16223
70484	ENSMUSG00000033114	Slc35d2	13	64096308	64129368	135.13	-1.65481	0.342252	-4.83506	1.33e-06	2.23e-05	-0.791223	-0.905643	-0.862706	1.16368	0.207482	1.18841
215335	ENSMUSG00000020261	Slc36a1	11	55204350	55236330	536.868	-1.65687	0.343911	-4.81774	1.45e-06	2.41e-05	-0.913446	-1.0103	-0.593627	1.04685	0.180544	1.28997
18984	ENSMUSG00000005514	Por	5	135670033	135735326	1959.55	-1.66085	0.337338	-4.92341	8.5e-07	1.53e-05	-1.19826	-1.05363	-0.305388	0.922406	0.522857	1.11201
NA	ENSMUSG00000090015	Gm15446	5	109923400	109943936	66.0189	-1.66175	0.377507	-4.40189	1.07e-05	0.000139448	-1.21424	-0.969464	-0.454952	0.686091	1.00638	0.946183
14187	ENSMUSG00000029762	Akr1b8	6	34354119	34368463	1422.67	-1.67345	0.124414	-13.4507	3.05e-41	2.9e-38	-0.971517	-0.934399	-0.826946	0.863077	0.87892	0.990864
72275	ENSMUSG00000030587	2200002D01Rik	7	29246561	29248466	146.819	-1.67465	0.422863	-3.96026	7.49e-05	0.000743191	-1.38429	-0.905674	-0.252612	0.920298	0.675443	0.946837
15039	ENSMUSG00000056116	H2-T22	17	36037128	36042747	605.6	-1.67776	0.477604	-3.51288	0.000443281	0.00322273	-0.613801	-0.611995	-0.975251	1.30572	-0.324311	1.21964
20352	ENSMUSG00000030539	Sema4b	7	80186841	80226527	218.192	-1.67898	0.406942	-4.12584	3.69e-05	0.000409521	-1.17063	-0.942134	-0.374807	0.470829	1.42444	0.592296
73102	ENSMUSG00000038267	Slc22a23	13	34179158	34345182	1001.18	-1.68139	0.382805	-4.39227	1.12e-05	0.000144636	-0.87632	-0.975821	-0.579729	1.18234	0.00623504	1.24329
269060	ENSMUSG00000035735	Dagla	19	10245265	10304877	556.757	-1.68202	0.210947	-7.97367	1.54e-15	1.64e-13	-1.17306	-0.83345	-0.69005	0.851694	0.808442	1.03642
53608	ENSMUSG00000028862	Map3k6	4	133240818	133252929	592.907	-1.68332	0.308867	-5.44998	5.04e-08	1.19e-06	-1.13504	-0.972975	-0.487596	1.04325	0.434145	1.11821
59083	ENSMUSG00000022871	Fetub	16	22918382	22939766	44.8333	-1.68351	0.412277	-4.08344	4.44e-05	0.000479619	-0.671177	-1.03119	-0.902926	1.12619	0.346674	1.13243
233103	ENSMUSG00000066571	4931406P16Rik	7	34236707	34313551	1778.91	-1.69446	0.256907	-6.5956	4.24e-11	2.02e-09	-1.06879	-1.06254	-0.517907	1.04036	0.599639	1.00924
432442	ENSMUSG00000039166	Akap7	10	25169090	25307870	475.864	-1.69581	0.334321	-5.07241	3.93e-07	7.59e-06	-0.819823	-0.831305	-0.880165	1.25293	0.151743	1.12662
20197	ENSMUSG00000001021	S100a3	3	90560578	90602702	56.8302	-1.69651	0.452615	-3.74825	0.000178072	0.00150436	-1.01183	-0.90092	-0.571356	0.309761	1.52207	0.652275
50762	ENSMUSG00000055401	Fbxo6	4	148145716	148152140	376.524	-1.69757	0.239157	-7.09816	1.26e-12	8.18e-11	-1.03187	-0.894511	-0.747185	1.08556	0.531806	1.0562
75778	ENSMUSG00000028145	Them4	3	94310089	94332540	146.069	-1.69852	0.411565	-4.12697	3.68e-05	0.000408137	-0.689081	-0.6906	-1.06617	1.31406	0.0442307	1.08756
319822	ENSMUSG00000018809	Smyd4	11	75348433	75405705	156.366	-1.70227	0.278206	-6.11874	9.43e-10	3.41e-08	-0.858436	-1.11607	-0.696504	0.787966	1.2047	0.67835
13649	ENSMUSG00000020122	Egfr	11	16752203	16918158	2122.72	-1.70413	0.332997	-5.11756	3.1e-07	6.21e-06	-0.605358	-0.635051	-1.31636	0.647611	1.31207	0.597086
68281	ENSMUSG00000046567	4930430F08Rik	10	100572265	100590423	300.898	-1.70422	0.463839	-3.67417	0.000238622	0.00193952	-0.959899	-0.882169	-0.451698	1.30313	-0.178297	1.16894
13799	ENSMUSG00000039095	En2	5	28165694	28172166	63.436	-1.70773	0.534709	-3.19376	0.00140434	0.00834319	-0.843037	-1.15047	-0.341349	0.954229	-0.0116728	1.3923
269424	ENSMUSG00000025764	Jade1	3	41555731	41616864	1182.95	-1.70947	0.370371	-4.61556	3.92e-06	5.74e-05	-1.13077	-1.14478	-0.257834	0.646854	1.21385	0.672681
384763	ENSMUSG00000054893	Zfp667	7	6286579	6307883	29.622	-1.71431	0.514887	-3.32949	0.000870053	0.00563476	-0.709382	-0.482713	-1.40613	0.718724	0.982854	0.896652
75646	ENSMUSG00000022246	Rai14	15	10568979	10714631	3459.6	-1.71746	0.498528	-3.44506	0.000570934	0.00397226	-1.20465	-1.19851	0.0398261	1.01452	0.381236	0.967579
67739	ENSMUSG00000081534	Slc48a1	15	97784355	97792692	3935.91	-1.72439	0.386311	-4.46373	8.05e-06	0.000108781	-1.03417	-0.937938	-0.472849	1.11479	0.0735894	1.25658
72852	ENSMUSG00000051098	Mblac2	13	81711341	81753275	69.8377	-1.72683	0.417704	-4.1341	3.56e-05	0.000397846	-0.729903	-0.731345	-1.06913	1.50323	0.481005	0.546146
67708	ENSMUSG00000034501	Pcnx4	12	72536383	72580119	387.49	-1.74274	0.329155	-5.29459	1.19e-07	2.64e-06	-0.918259	-1.04304	-0.606929	1.13225	0.277807	1.15817
14465	ENSMUSG00000005836	Gata6	18	11052510	11085635	1142.34	-1.74558	0.283057	-6.16688	6.96e-10	2.62e-08	-1.14693	-0.956621	-0.528185	0.736723	1.22332	0.671692
67731	ENSMUSG00000022358	Fbxo32	15	58175879	58214892	85.9328	-1.7468	0.553957	-3.15331	0.00161431	0.00931663	-0.475863	-0.719846	-0.99366	1.30351	-0.324046	1.2099
83429	ENSMUSG00000005949	Ctns	11	73183596	73199042	255.008	-1.75759	0.511635	-3.43525	0.000592015	0.00409292	-0.685242	-0.529122	-0.975433	1.20618	-0.332929	1.31655
218544	ENSMUSG00000042743	Sgtb	13	104109741	104141735	110.541	-1.76586	0.469705	-3.75951	0.000170249	0.00145293	-0.921355	-1.04456	-0.430084	1.1482	0.000142776	1.24766
18010	ENSMUSG00000007038	Neu1	17	34931253	34935953	470.625	-1.76711	0.4296	-4.11337	3.9e-05	0.000427948	-0.72589	-0.732055	-0.898271	1.22964	-0.138027	1.26461
77041	ENSMUSG00000021592	Arsk	13	76060422	76098660	130.715	-1.7726	0.380352	-4.66043	3.16e-06	4.75e-05	-1.26289	-0.767761	-0.544303	1.17625	0.41862	0.980088
232431	ENSMUSG00000046733	Gprc5a	6	135065651	135084709	1890.1	-1.77966	0.336597	-5.28721	1.24e-07	2.75e-06	-1.1737	-1.04012	-0.363161	0.920005	0.520675	1.1363
68241	ENSMUSG00000025732	Mcrip2	17	25863698	25868738	71.5182	-1.78318	0.485382	-3.67376	0.000239005	0.00194081	-1.36756	-0.851919	-0.311283	0.836743	0.553646	1.14037
22596	ENSMUSG00000026187	Xrcc5	1	72307421	72394952	514.012	-1.78352	0.441915	-4.03589	5.44e-05	0.000565607	-0.35038	-0.544096	-1.58693	0.888693	0.844775	0.747941
241062	ENSMUSG00000073678	Pgap1	1	54472994	54557684	301.861	-1.7846	0.367275	-4.85902	1.18e-06	2.02e-05	-0.660983	-0.839576	-1.01287	1.26613	0.148596	1.0987
29858	ENSMUSG00000022474	Pmm1	15	81951108	81960930	1395.95	-1.78463	0.243157	-7.33939	2.15e-13	1.57e-11	-1.05311	-0.935016	-0.677601	0.959991	0.551857	1.15388
12667	ENSMUSG00000006958	Chrd	16	20733127	20742384	75.9071	-1.78624	0.538667	-3.31603	0.000913059	0.0058679	-0.479798	-0.756522	-1.03959	1.03862	-0.179022	1.41631
105501	ENSMUSG00000040997	Abhd4	14	54254188	54270637	926.585	-1.78798	0.183792	-9.72823	2.29e-22	5.42e-20	-1.02503	-1.02085	-0.66715	0.830126	0.953858	0.929049
666938	ENSMUSG00000092060	Bend4	5	67392147	67428310	257.385	-1.79162	0.492876	-3.63503	0.000277946	0.00220515	-0.864888	-1.1769	-0.3156	0.374699	1.56638	0.416308
13830	ENSMUSG00000026880	Stom	2	35313986	35336976	783.69	-1.79284	0.280738	-6.38618	1.7e-10	7.27e-09	-0.816941	-0.880032	-0.925837	1.09815	0.354439	1.17022
110380	ENSMUSG00000045180	Shroom2	X	152609509	152769465	809.074	-1.79732	0.320777	-5.60303	2.11e-08	5.51e-07	-1.14921	-1.11869	-0.349119	0.79941	0.995483	0.822135
20229	ENSMUSG00000025283	Sat1	X	155213132	155216449	2038.76	-1.79958	0.553369	-3.25205	0.00114578	0.00707291	-0.587179	-0.658159	-0.752547	1.32578	-0.578323	1.25042
26949	ENSMUSG00000034993	Vat1	11	101458745	101466230	4527.69	-1.80563	0.334323	-5.40084	6.63e-08	1.52e-06	-0.789961	-0.74632	-1.00803	1.09762	0.198174	1.24852
14245	ENSMUSG00000020593	Lpin1	12	16535669	16610966	238.153	-1.81044	0.308687	-5.86498	4.49e-09	1.41e-07	-0.91212	-0.962958	-0.737942	1.16928	0.3432	1.10054
66548	ENSMUSG00000043822	Adamtsl5	10	80339110	80348412	346.91	-1.81086	0.493104	-3.67236	0.000240318	0.00194924	-0.966326	-0.70543	-0.568816	1.28636	-0.276235	1.23045
52840	ENSMUSG00000017734	Dbndd2	2	164486106	164493319	25.9613	-1.81322	0.470065	-3.85738	0.000114608	0.00105527	-0.761614	-0.834752	-1.09375	1.11612	0.932596	0.6414
75914	ENSMUSG00000033769	Exoc6b	6	84618487	85069513	1461.77	-1.82239	0.335167	-5.43726	5.41e-08	1.27e-06	-0.891587	-1.00325	-0.656971	1.19281	0.220849	1.13815
74732	ENSMUSG00000039232	Stx11	10	12938209	12964298	186.935	-1.82411	0.497951	-3.66323	0.000249056	0.00201004	-1.12754	-0.946372	-0.288994	1.27822	0.0288181	1.05586
208117	ENSMUSG00000032375	Aph1b	9	66775202	66795490	183.495	-1.82446	0.228032	-8.00091	1.24e-15	1.33e-13	-0.894716	-0.871927	-0.946123	1.0883	0.954065	0.670397
215707	ENSMUSG00000037979	Ccdc92	5	124834418	124862424	80.4223	-1.8319	0.287895	-6.3631	1.98e-10	8.38e-09	-0.92638	-0.775077	-1.01678	0.871744	0.777403	1.06909
381269	ENSMUSG00000039395	Mreg	1	72159442	72212307	60.3558	-1.8367	0.583463	-3.14792	0.00164435	0.00944226	-0.950684	-1.02196	-0.306046	1.09958	-0.136355	1.31547
100213	ENSMUSG00000035969	Rusc2	4	43381979	43427088	1316.94	-1.83735	0.462709	-3.97086	7.16e-05	0.000716398	-1.25541	-1.17152	-0.0492588	0.786035	0.807149	0.88301
238023	ENSMUSG00000039307	Hexdc	11	121204433	121222655	68.6823	-1.83739	0.451309	-4.07126	4.68e-05	0.000500854	-0.804382	-1.08097	-0.603659	1.2219	0.12157	1.14554
107022	ENSMUSG00000001700	Gramd3	18	56432132	56503792	226.009	-1.8381	0.44336	-4.14585	3.39e-05	0.000380972	-0.827356	-0.848182	-0.697234	1.21935	-0.115361	1.26878
74190	ENSMUSG00000021280	Exoc3l4	12	111417017	111431678	189.664	-1.83921	0.229114	-8.02746	9.95e-16	1.12e-13	-0.851198	-0.784954	-1.0764	0.725447	1.00154	0.985556
105278	ENSMUSG00000021483	Cdk20	13	64432314	64441773	93.1558	-1.84108	0.507878	-3.62504	0.000288916	0.00227436	-0.636954	-0.864218	-0.797977	1.16058	-0.21031	1.34888
16600	ENSMUSG00000003032	Klf4	4	55527143	55532466	2740.96	-1.84186	0.332452	-5.54024	3.02e-08	7.54e-07	-0.96117	-0.845051	-0.747392	1.11264	0.207027	1.23394
207521	ENSMUSG00000039982	Dtx4	19	12466341	12501996	837.668	-1.84542	0.377781	-4.88489	1.03e-06	1.8e-05	-1.12197	-1.18675	-0.255853	0.986893	0.632547	0.945133
76380	ENSMUSG00000020728	Cep112	11	108425192	108860615	55.1558	-1.84708	0.471292	-3.91917	8.89e-05	0.000855185	-0.709047	-0.468123	-1.4181	0.969815	0.760245	0.865211
208618	ENSMUSG00000036617	Etl4	2	19909780	20810713	538.982	-1.84856	0.45283	-4.08225	4.46e-05	0.00048172	-0.567921	-0.591042	-1.22007	1.16658	-0.00354433	1.216
69253	ENSMUSG00000038086	Hspb2	9	50751078	50752354	140.756	-1.85304	0.509118	-3.63972	0.000272939	0.00217419	-0.553734	-0.483265	-1.36309	0.981828	0.146938	1.27132
18631	ENSMUSG00000030545	Pex11a	7	79735957	79743131	88.8182	-1.86848	0.514848	-3.62919	0.000284308	0.0022459	-0.820395	-0.269458	-1.42904	1.07314	0.634927	0.810827
20193	ENSMUSG00000044080	S100a1	3	90511034	90514392	440.587	-1.86888	0.256186	-7.29501	2.99e-13	2.13e-11	-1.18894	-0.911048	-0.581359	0.810507	0.859669	1.01117
99526	ENSMUSG00000039701	Usp53	3	122931493	122984510	233.032	-1.87139	0.390623	-4.79079	1.66e-06	2.69e-05	-0.886284	-1.1397	-0.516166	0.578691	1.42144	0.542013
57436	ENSMUSG00000030161	Gabarapl1	6	129533160	129542346	1782.35	-1.87251	0.577374	-3.24316	0.00118213	0.0072564	-1.09554	-1.12678	-0.00327588	1.08731	-0.0224837	1.16077
108960	ENSMUSG00000060477	Irak2	6	113638467	113695026	382.28	-1.8744	0.547774	-3.42184	0.000621992	0.00426907	-1.06934	-0.922924	-0.230217	1.18373	-0.19161	1.23036
11603	ENSMUSG00000041936	Agrn	4	156165290	156197488	2661.33	-1.87574	0.567813	-3.30345	0.000955024	0.00608812	-0.690198	-0.599742	-0.702151	1.23298	-0.585471	1.34459
17760	ENSMUSG00000055407	Map6	7	99267447	99337137	1068.11	-1.88571	0.263506	-7.15624	8.29e-13	5.54e-11	-1.13826	-1.00565	-0.52284	0.956978	0.709611	1.00016
320415	ENSMUSG00000046814	Gchfr	2	119167773	119172390	37.1614	-1.88729	0.528427	-3.57153	0.000354901	0.00266316	-0.744215	-0.563607	-1.18878	0.180296	1.14952	1.16679
11752	ENSMUSG00000021950	Anxa8	14	34085981	34100571	1650.25	-1.88802	0.501534	-3.76449	0.000166892	0.00143029	-1.26111	-1.18932	0.00460087	0.801132	0.802773	0.841925
232533	ENSMUSG00000001630	Stk38l	6	146724995	146778812	413.035	-1.88812	0.589282	-3.2041	0.00135486	0.00812404	-0.951075	-1.15577	-0.0929106	1.16686	-0.137778	1.17067
78255	ENSMUSG00000026594	Ralgps2	1	156804166	156939626	717.661	-1.88998	0.335531	-5.63279	1.77e-08	4.73e-07	-0.576605	-0.764401	-1.24881	1.14014	0.430749	1.01893
21646	ENSMUSG00000038347	Tcte2	17	13482553	13761825	55.4484	-1.89046	0.445653	-4.242	2.22e-05	0.000263892	-0.920138	-0.472338	-1.20527	0.990111	0.483655	1.12398
214305	ENSMUSG00000021260	Hhipl1	12	108306270	108330869	147.708	-1.89642	0.461153	-4.11234	3.92e-05	0.00042921	-0.693975	-0.644242	-1.06546	1.20541	-0.0322162	1.23049
22038	ENSMUSG00000032369	Plscr1	9	92249750	92272278	503.457	-1.89758	0.533458	-3.55713	0.000374922	0.0027855	-1.25155	-1.18537	0.000111428	0.749268	0.990785	0.696754
20893	ENSMUSG00000030103	Bhlhe40	6	108660629	108666925	1619.78	-1.89872	0.33778	-5.62116	1.9e-08	5.03e-07	-1.08491	-1.19436	-0.327153	0.919806	0.74069	0.945928
NA	ENSMUSG00000097971	Gm26917	17	39843013	39846341	519.324	-1.89952	0.489097	-3.88373	0.000102866	0.000966531	-0.454617	-1.09908	-0.767275	0.945344	1.44834	-0.0727085
66433	ENSMUSG00000042198	Chchd7	4	3938888	3951046	137.661	-1.89958	0.501568	-3.78728	0.000152304	0.00133336	-1.05161	-1.05272	-0.304256	1.16967	0.0913782	1.14754
71670	ENSMUSG00000024866	Acy3	19	3986661	3990007	32.1493	-1.90615	0.528475	-3.60689	0.000309892	0.00240006	-0.64695	-0.547681	-1.40882	0.773786	1.02466	0.805014
57257	ENSMUSG00000033721	Vav3	3	109340653	109685698	57.1564	-1.90676	0.410772	-4.64188	3.45e-06	5.14e-05	-1.07716	-1.07828	-0.48646	0.717948	1.15452	0.769429
235533	ENSMUSG00000041440	Gk5	9	96119362	96184608	218.623	-1.91101	0.318903	-5.99246	2.07e-09	6.87e-08	-0.882008	-0.755427	-0.978618	1.2199	0.358284	1.03787
319899	ENSMUSG00000032198	Dock6	9	21799860	21852635	170.598	-1.91696	0.444947	-4.3083	1.65e-05	0.000203816	-1.10308	-0.990581	-0.393601	1.04263	0.214143	1.23049
67468	ENSMUSG00000003948	Mmd	11	90249456	90278589	439.417	-1.91844	0.221557	-8.6589	4.76e-18	7.37e-16	-0.866779	-1.03662	-0.797245	0.832755	1.15816	0.709729
12660	ENSMUSG00000024843	Chka	19	3851773	3894369	1183.26	-1.91903	0.591232	-3.24581	0.00117115	0.00720455	-0.640685	-0.616857	-0.697435	1.34659	-0.624306	1.2327
102632	ENSMUSG00000090150	Acad11	9	104063377	104127725	285.597	-1.91968	0.292479	-6.56348	5.26e-11	2.42e-09	-0.685341	-1.00672	-0.955321	1.00638	0.470561	1.17045
66350	ENSMUSG00000027999	Pla2g12a	3	129878606	129895825	398.915	-1.92635	0.373799	-5.15344	2.56e-07	5.25e-06	-1.00976	-0.829462	-0.683988	1.17392	0.156878	1.19241
14768	ENSMUSG00000026000	Lancl1	1	67000517	67038872	515.609	-1.92673	0.508902	-3.78605	0.00015306	0.0013367	-0.683075	-0.652131	-0.888322	1.26176	-0.314251	1.27602
331487	ENSMUSG00000073016	Uprt	X	104482818	104507490	508.893	-1.94081	0.467069	-4.1553	3.25e-05	0.000367093	-0.98479	-0.996349	-0.402745	1.31944	-0.000614655	1.06506
209131	ENSMUSG00000028385	Snx30	4	59805840	59904737	474.645	-1.95307	0.503686	-3.87756	0.00010551	0.000984871	-1.18114	-1.23339	-0.0700074	0.719206	0.923311	0.84202
19106	ENSMUSG00000024079	Eif2ak2	17	78852564	78882573	1882.99	-1.9543	0.551926	-3.54087	0.000398813	0.00293858	-0.59861	-0.595544	-0.907961	1.28925	-0.450906	1.26377
14667	ENSMUSG00000000594	Gm2a	11	55098115	55113029	428.582	-1.95651	0.33977	-5.75833	8.49e-09	2.5e-07	-1.17674	-1.07483	-0.380977	0.821168	0.904854	0.906528
240261	ENSMUSG00000071855	Ccdc112	18	46282151	46311928	209.836	-1.95956	0.608467	-3.22048	0.00127975	0.00773558	-0.65753	-0.44822	-0.947425	1.30705	-0.48787	1.234
27416	ENSMUSG00000022822	Abcc5	16	20331303	20426394	5247.36	-1.96043	0.470028	-4.17087	3.03e-05	0.000347749	-0.829772	-0.784434	-0.692765	1.2367	-0.211207	1.28148
17260	ENSMUSG00000005583	Mef2c	13	83504034	83667080	180.945	-1.96078	0.546056	-3.59079	0.000329673	0.002519	-0.546416	-0.349247	-1.57089	0.877255	0.595559	0.993735
72205	ENSMUSG00000040811	Eml2	7	19176421	19206482	286.151	-1.96771	0.295547	-6.65787	2.78e-11	1.35e-09	-0.660211	-0.775139	-1.22824	0.718264	1.12538	0.819949
67442	ENSMUSG00000056666	Retsat	6	72598475	72608425	240.944	-1.97131	0.340525	-5.78904	7.08e-09	2.13e-07	-0.98126	-1.17235	-0.480696	1.04311	0.598566	0.992628
235132	ENSMUSG00000047412	Zbtb44	9	31030644	31075885	524.223	-1.97224	0.284266	-6.93801	3.98e-12	2.38e-10	-0.963178	-1.02353	-0.663997	1.16329	0.49437	0.993048
13603	ENSMUSG00000026525	Opn3	1	175662421	175692776	63.6095	-1.98118	0.460311	-4.304	1.68e-05	0.000206562	-0.923915	-0.658409	-0.918338	1.14586	0.112248	1.24255
381199	ENSMUSG00000061451	Tmem151a	19	5070859	5085531	699.428	-1.98396	0.442026	-4.48834	7.18e-06	9.79e-05	-1.13665	-0.890546	-0.417786	1.14011	0.109668	1.19521
236790	ENSMUSG00000035967	Ints6l	X	56454857	56507843	243.766	-1.98696	0.58001	-3.42574	0.000613132	0.0042164	-0.672066	-0.853974	-0.573405	1.31029	-0.460414	1.24957
66985	ENSMUSG00000038618	Rassf7	7	141215860	141218658	49.4249	-1.98939	0.556996	-3.57164	0.000354751	0.00266316	-1.41191	-0.783144	-0.350378	0.577085	0.974279	0.99407
106393	ENSMUSG00000022519	Srl	16	4480216	4541816	62.7755	-1.99061	0.406968	-4.89131	1e-06	1.75e-05	-0.71984	-0.840621	-1.04833	0.552647	1.38648	0.669666
16601	ENSMUSG00000033863	Klf9	19	23141226	23166911	1668.36	-1.99224	0.377719	-5.2744	1.33e-07	2.92e-06	-0.936478	-0.884746	-0.691304	1.18486	0.126671	1.201
100952	ENSMUSG00000029163	Emilin1	5	30913402	30921277	300.378	-1.99653	0.56545	-3.53087	0.000414195	0.00303608	-1.09803	-1.00218	-0.210954	0.304564	1.56876	0.43784
108689	ENSMUSG00000042694	Stn1	19	47501033	47537507	277.079	-2.00037	0.434151	-4.60754	4.07e-06	5.92e-05	-1.08068	-1.21973	-0.265317	0.801365	1.07626	0.688103
216456	ENSMUSG00000044005	Gls2	10	128194457	128210004	51.5692	-2.0013	0.553095	-3.61836	0.000296477	0.00232015	-1.08944	-1.22639	-0.236887	1.02531	0.631024	0.896389
320705	ENSMUSG00000042182	Bend6	1	33852052	33907816	201.466	-2.01526	0.437951	-4.60156	4.19e-06	6.06e-05	-0.764446	-0.961531	-0.719052	1.2192	0.00617343	1.21966
664994	ENSMUSG00000086784	Isoc2a	7	4877153	4896973	113.969	-2.01701	0.408443	-4.93829	7.88e-07	1.43e-05	-0.75459	-0.673371	-1.14061	0.519641	1.4163	0.632629
19649	ENSMUSG00000032128	Robo3	9	37415669	37433246	34.7737	-2.03204	0.616313	-3.2971	0.000976892	0.00621083	-1.06034	-1.25885	-0.217608	0.593505	0.931717	1.01157
66447	ENSMUSG00000026688	Mgst3	1	167371966	167393841	94.3451	-2.03344	0.497044	-4.09106	4.29e-05	0.000466262	-1.22067	-0.971075	-0.33632	0.736513	1.28731	0.50424
116914	ENSMUSG00000040918	Slc19a2	1	164249046	164265385	2239.28	-2.03489	0.396708	-5.12943	2.91e-07	5.89e-06	-1.01692	-0.976703	-0.514026	1.18707	0.177276	1.14331
252972	ENSMUSG00000032741	Tpcn1	5	120534153	120588673	930.893	-2.03512	0.240685	-8.45556	2.78e-17	3.99e-15	-1.01236	-0.854604	-0.817063	0.951374	0.573877	1.15877
70155	ENSMUSG00000026158	Ogfrl1	1	23366424	23397772	246.626	-2.03902	0.459747	-4.43508	9.2e-06	0.000121874	-1.01304	-1.05496	-0.399868	1.21857	0.157935	1.09136
70110	ENSMUSG00000010358	Ifi35	11	101448407	101458698	527.101	-2.04118	0.41446	-4.92491	8.44e-07	1.52e-05	-0.907933	-0.814268	-0.743776	1.14337	0.0378127	1.2848
83925	ENSMUSG00000038679	Trps1	15	50654752	50890463	456.038	-2.04463	0.478142	-4.27619	1.9e-05	0.000230326	-1.09035	-1.16057	-0.229123	1.07471	0.335759	1.06958
12296	ENSMUSG00000057914	Cacnb2	2	14603088	14987908	139.605	-2.0518	0.49186	-4.17152	3.03e-05	0.000347358	-1.0584	-1.09433	-0.331467	1.08616	0.243299	1.15473
211798	ENSMUSG00000041945	Mfsd9	1	40772038	40790687	42.2146	-2.05566	0.472009	-4.35513	1.33e-05	0.000168871	-0.657884	-0.826458	-1.1057	0.883096	0.392555	1.31439
13860	ENSMUSG00000015766	Eps8	6	137477245	137654876	1889.43	-2.0585	0.581707	-3.53872	0.000402067	0.00295632	-1.19428	-1.18056	0.0141198	1.0404	0.324229	0.9961
380712	ENSMUSG00000038217	Tlcd2	11	75461715	75470899	105.246	-2.05939	0.273379	-7.53309	4.96e-14	3.94e-12	-0.958753	-1.02323	-0.736769	0.828899	0.849709	1.04014
94219	ENSMUSG00000064105	Cnnm2	19	46761596	46878795	136.463	-2.06148	0.609163	-3.38412	0.000714067	0.00476994	-0.563356	-0.515631	-1.09211	1.25282	-0.325994	1.24427
72350	ENSMUSG00000045064	Zc2hc1c	12	85288591	85299358	25.2159	-2.06325	0.608734	-3.3894	0.00070045	0.0046944	-0.557399	-0.968438	-0.928743	0.919239	0.109934	1.42541
54373	ENSMUSG00000006179	Prss16	13	22002173	22009742	22.1956	-2.06764	0.555622	-3.7213	0.000198197	0.00164509	-1.20389	-0.923201	-0.528112	0.708706	0.866574	1.07992
212943	ENSMUSG00000032265	Fam46a	9	85320439	85327348	217.454	-2.06897	0.622513	-3.32358	0.00088871	0.00573732	-0.691997	-0.758215	-0.574709	1.32903	-0.548578	1.24447
20411	ENSMUSG00000025006	Sorbs1	19	40294753	40513779	516.302	-2.07381	0.585917	-3.53943	0.000400998	0.00294998	-0.885215	-0.8437	-0.395215	1.28122	-0.400613	1.24352
238024	ENSMUSG00000039253	Fn3krp	11	121421401	121431288	217.536	-2.07737	0.291116	-7.13588	9.62e-13	6.37e-11	-0.943927	-1.03269	-0.693453	1.04803	0.539177	1.08286
21981	ENSMUSG00000021285	Ppp1r13b	12	111828457	111908110	173.067	-2.07856	0.390975	-5.31634	1.06e-07	2.35e-06	-0.767238	-0.803877	-0.975502	1.27336	0.199888	1.07337
67759	ENSMUSG00000016495	Plgrkt	19	29348599	29367390	490.378	-2.08268	0.358584	-5.80808	6.32e-09	1.92e-07	-0.694588	-0.691718	-1.20306	1.1312	0.376241	1.08192
241274	ENSMUSG00000036833	Pnpla7	2	24976033	25054057	144.159	-2.08436	0.240463	-8.6681	4.39e-18	6.95e-16	-0.811189	-0.976146	-0.935929	0.896668	0.770282	1.05631
226791	ENSMUSG00000039246	Lyplal1	1	186087731	186117310	282.893	-2.08608	0.409563	-5.09343	3.52e-07	6.89e-06	-0.80111	-0.83336	-0.858223	1.20455	0.0754808	1.21266
19663	ENSMUSG00000031586	Rbpms	8	33782643	33929863	504.859	-2.08638	0.397883	-5.2437	1.57e-07	3.39e-06	-0.681271	-0.59252	-1.27755	1.0411	0.34992	1.16032
11520	ENSMUSG00000028494	Plin2	4	86648386	86670060	1330.9	-2.08754	0.14815	-14.0907	4.33e-45	5.14e-42	-0.889379	-0.909802	-0.930249	1.00946	0.765793	0.954179
66343	ENSMUSG00000036975	Tmem177	1	119907890	119913208	103.369	-2.09218	0.573682	-3.64693	0.000265388	0.00212355	-1.18668	-1.18751	-0.145579	0.87998	0.675683	0.964107
71409	ENSMUSG00000036053	Fmnl2	2	52857860	53134202	615.341	-2.09782	0.269527	-7.78333	7.06e-15	6.66e-13	-1.06122	-1.07595	-0.546598	0.998299	0.856622	0.828843
237988	ENSMUSG00000050910	Cdr2l	11	115381916	115396132	2837.91	-2.10019	0.442227	-4.74913	2.04e-06	3.22e-05	-1.19444	-1.0956	-0.227659	0.982367	0.46977	1.06556
672511	ENSMUSG00000070327	Rnf213	11	119393100	119487418	12012.4	-2.10201	0.416463	-5.04728	4.48e-07	8.52e-06	-0.909319	-0.938907	-0.622821	1.19552	0.0628989	1.21262
142688	ENSMUSG00000033781	Asb13	13	3634032	3653822	128.018	-2.10501	0.370113	-5.68746	1.29e-08	3.61e-07	-0.592684	-0.859318	-1.18204	1.06219	0.512547	1.0593
241075	ENSMUSG00000051344	Plekhm3	1	64785983	64956824	225.604	-2.10902	0.345334	-6.10719	1.01e-09	3.63e-08	-0.758919	-0.98589	-0.860616	1.09882	0.323731	1.18288
14797	ENSMUSG00000054452	Aes	10	81559488	81566362	2589.99	-2.10982	0.507748	-4.15525	3.25e-05	0.000367093	-1.21794	-1.1304	-0.107886	0.949257	0.444766	1.0622
53886	ENSMUSG00000029403	Cdkl2	5	92006074	92043883	188.167	-2.11879	0.307307	-6.89469	5.4e-12	3.12e-10	-0.677504	-0.838022	-1.158	1.14843	0.673448	0.851655
100121	ENSMUSG00000035517	Tdrd7	4	45965334	46034761	854.005	-2.12	0.381137	-5.5623	2.66e-08	6.77e-07	-1.07356	-0.955528	-0.528538	1.16262	0.291079	1.10393
18302	ENSMUSG00000009654	Oit3	10	59422958	59441778	12.9954	-2.12978	0.671516	-3.1716	0.00151604	0.00886642	-0.881541	-1.1913	-0.602803	1.06171	0.733768	0.880162
71361	ENSMUSG00000020085	Aifm2	10	61715263	61739260	309.827	-2.13399	0.340064	-6.27526	3.49e-10	1.38e-08	-0.973608	-0.868027	-0.763916	1.10483	0.321222	1.1795
12390	ENSMUSG00000000058	Cav2	6	17281185	17289115	1621.61	-2.139	0.422437	-5.06347	4.12e-07	7.89e-06	-0.975598	-1.20056	-0.355156	1.19561	0.385716	0.949989
668880	ENSMUSG00000033705	Stard9	2	120629126	120731895	160.112	-2.1454	0.665262	-3.22489	0.00126022	0.00765001	-0.735038	-0.83891	-0.434128	1.38927	-0.540876	1.15968
NA	ENSMUSG00000078700	D030028A08Rik	11	96916270	96965060	88.7464	-2.14564	0.291837	-7.3522	1.95e-13	1.44e-11	-0.970345	-0.94737	-0.798016	1.01166	0.695983	1.00809
17076	ENSMUSG00000026980	Ly75	2	60292103	60383303	439.926	-2.14796	0.469898	-4.57112	4.85e-06	6.89e-05	-1.14002	-1.10185	-0.278023	0.672213	1.27749	0.570197
67017	ENSMUSG00000027495	Fam210b	2	172345565	172355749	360.99	-2.15299	0.451096	-4.7728	1.82e-06	2.9e-05	-1.21399	-1.08796	-0.265154	0.950331	0.632101	0.984674
21413	ENSMUSG00000053477	Tcf4	18	69343356	69689079	1095.07	-2.15583	0.518005	-4.16179	3.16e-05	0.000359017	-0.498413	-0.528642	-1.34112	1.19121	0.0584276	1.11853
231002	ENSMUSG00000078485	Plekhn1	4	156221456	156234857	55.8801	-2.15678	0.659485	-3.27039	0.00107399	0.00672896	-0.637128	-0.55266	-0.987452	1.02192	-0.31729	1.47261
99167	ENSMUSG00000036825	Ssx2ip	3	146404642	146440144	709.21	-2.15693	0.490476	-4.39762	1.09e-05	0.000141759	-0.839001	-0.843772	-0.717294	0.374743	1.67531	0.350011
NA	ENSMUSG00000078867	Gm14418	2	177387124	177398320	28.3635	-2.15768	0.602034	-3.58398	0.000338404	0.00256916	-0.942523	-1.24904	-0.378397	0.497982	1.11921	0.952767
210719	ENSMUSG00000061013	Mkx	18	6910459	7004780	226.986	-2.16317	0.682868	-3.16776	0.00153616	0.00896932	-1.18804	-1.12443	-0.00568104	1.11004	0.178486	1.02963
13039	ENSMUSG00000021477	Ctsl	13	64359337	64370890	7561.47	-2.16318	0.415267	-5.20914	1.9e-07	4.03e-06	-0.910755	-0.920913	-0.653403	1.1909	0.0814747	1.2127
70615	ENSMUSG00000054708	Ankrd24	10	81628540	81647610	81.4146	-2.1668	0.585529	-3.70058	0.000215109	0.00176965	-0.678729	-0.745973	-0.818351	1.27112	-0.296683	1.26861
399568	ENSMUSG00000040282	BC052040	2	115581716	115778768	238.691	-2.16825	0.499694	-4.33915	1.43e-05	0.000180669	-0.882936	-0.874524	-0.603653	1.2407	-0.119586	1.24
15944	ENSMUSG00000046879	Irgm1	11	48861968	48871683	1795.49	-2.17023	0.680709	-3.18819	0.00143167	0.00845636	-0.908076	-0.888446	-0.160689	1.24382	-0.526109	1.2395
252903	ENSMUSG00000054702	Ap1s3	1	79606876	79671972	156.121	-2.17065	0.387229	-5.60561	2.08e-08	5.45e-07	-1.08646	-1.11952	-0.43817	1.03369	0.872199	0.738263
239102	ENSMUSG00000040721	Zfhx2	14	55060262	55092324	62.9894	-2.17325	0.452584	-4.80186	1.57e-06	2.56e-05	-0.99234	-0.833378	-0.72484	1.19272	0.2041	1.15374
224794	ENSMUSG00000023961	Enpp4	17	44096308	44105809	368.49	-2.18369	0.694458	-3.14445	0.00166398	0.00952805	-1.21732	-1.25509	0.0800459	0.785614	0.922694	0.684053
26889	ENSMUSG00000026317	Cln8	8	14881335	14901720	886.506	-2.18422	0.573935	-3.8057	0.000141404	0.00125727	-0.725013	-0.670631	-0.745672	1.26302	-0.423308	1.3016
66815	ENSMUSG00000027994	Mcub	3	129914960	129970206	269.456	-2.18696	0.327796	-6.6717	2.53e-11	1.27e-09	-1.05099	-1.12995	-0.489993	0.898569	0.870575	0.901786
53614	ENSMUSG00000028476	Reck	4	43875530	43944806	150.42	-2.18697	0.296176	-7.38402	1.54e-13	1.16e-11	-1.00072	-1.00182	-0.685998	1.00336	0.621565	1.06361
54354	ENSMUSG00000026430	Rassf5	1	131176410	131245258	183.182	-2.18726	0.45481	-4.80918	1.52e-06	2.49e-05	-0.957919	-1.09186	-0.468066	1.07917	0.233714	1.20496
15242	ENSMUSG00000024986	Hhex	19	37434810	37440731	32.5504	-2.18935	0.482209	-4.54024	5.62e-06	7.89e-05	-0.9065	-1.09505	-0.653942	0.882437	1.20349	0.569557
17979	ENSMUSG00000027678	Ncoa3	2	165992636	166073242	1757.74	-2.19281	0.432212	-5.07347	3.91e-07	7.56e-06	-0.982912	-0.899669	-0.589819	1.17363	0.0767669	1.222
14870	ENSMUSG00000060803	Gstp1	19	4035407	4037921	1779.81	-2.20196	0.504002	-4.36895	1.25e-05	0.000159672	-0.580264	-0.787639	-0.965849	1.34321	-0.143187	1.13373
213389	ENSMUSG00000051977	Prdm9	17	15543079	15564354	91.7307	-2.20611	0.652751	-3.37971	0.000725627	0.0048292	-0.6897	-0.750578	-0.647875	1.15443	-0.474568	1.40829
NA	ENSMUSG00000086320	Gm12840	4	117700188	117700923	481.828	-2.20718	0.456506	-4.83494	1.33e-06	2.23e-05	-1.06358	-1.22486	-0.270539	1.11172	0.645723	0.801527
380614	ENSMUSG00000060798	Intu	3	40531286	40704774	105.465	-2.21409	0.317011	-6.98429	2.86e-12	1.75e-10	-1.00639	-0.986319	-0.697418	1.00332	0.621298	1.06551
107239	ENSMUSG00000075289	Carns1	19	4164324	4175479	30.6297	-2.2198	0.664456	-3.34078	0.00083542	0.00544764	-0.785973	-0.575883	-0.936387	1.1868	-0.201789	1.31323
217935	ENSMUSG00000042050	Wdr60	12	116206262	116263022	90.0687	-2.22061	0.389387	-5.70285	1.18e-08	3.33e-07	-0.998839	-0.882151	-0.740911	0.662298	1.37762	0.581983
71683	ENSMUSG00000090523	Gypc	18	32528322	32560034	413.628	-2.22513	0.538202	-4.13439	3.56e-05	0.000397668	-1.26448	-1.12209	-0.130102	0.788446	0.793244	0.934982
110175	ENSMUSG00000002797	Ggct	6	54982580	54992950	125.01	-2.23069	0.41667	-5.3536	8.62e-08	1.94e-06	-1.0524	-0.943727	-0.583239	1.23163	0.329955	1.01778
58220	ENSMUSG00000044641	Pard6b	2	168081004	168101203	425.979	-2.2356	0.607647	-3.67911	0.000234054	0.00190713	-1.25082	-1.17454	-0.0362853	0.852327	0.67587	0.933448
66141	ENSMUSG00000025492	Ifitm3	7	141009586	141010770	2764.96	-2.23867	0.496407	-4.50975	6.49e-06	8.96e-05	-0.871677	-0.810277	-0.66507	1.16686	-0.145905	1.32607
433801	ENSMUSG00000078502	Gm13212	4	145585166	145625345	80.758	-2.24112	0.684945	-3.27197	0.00106799	0.00669731	-0.859537	-1.45927	-0.171754	0.981057	0.740014	0.769493
73182	ENSMUSG00000028073	Pear1	3	87747890	87824306	230.27	-2.24319	0.452913	-4.95282	7.31e-07	1.34e-05	-0.964093	-0.835091	-0.695048	0.362299	1.55903	0.572901
64295	ENSMUSG00000028958	Tmub1	5	24445458	24447854	73.4284	-2.24562	0.465999	-4.81894	1.44e-06	2.4e-05	-1.00124	-0.529244	-1.04626	0.913209	0.3817	1.28184
57373	ENSMUSG00000031023	Akip1	7	109703690	109712189	151.586	-2.2511	0.444718	-5.06186	4.15e-07	7.94e-06	-1.00323	-1.20405	-0.399036	0.688167	1.14796	0.770182
29857	ENSMUSG00000022610	Mapk12	15	89130585	89140703	361.343	-2.25431	0.516403	-4.3654	1.27e-05	0.000161997	-0.994618	-1.20781	-0.275044	1.04775	0.292704	1.13703
70652	ENSMUSG00000027956	Tmem144	3	79812564	79852773	151.997	-2.25603	0.518581	-4.35039	1.36e-05	0.000171953	-0.733359	-0.721579	-0.945293	0.374615	1.66704	0.35858
NA	ENSMUSG00000085396	Firre	X	50555744	50635321	99.8356	-2.26188	0.555721	-4.07017	4.7e-05	0.000502816	-0.868347	-0.769967	-0.679338	1.20509	-0.192214	1.30477
434232	ENSMUSG00000073856	Iqck	7	118855752	118972652	31.9092	-2.26235	0.497381	-4.54852	5.4e-06	7.63e-05	-1.17638	-0.692185	-0.788648	0.559109	1.02254	1.07556
103711	ENSMUSG00000018659	Pnpo	11	96937825	96943986	206.895	-2.26751	0.408256	-5.55413	2.79e-08	7.07e-07	-1.12252	-1.12349	-0.391126	0.830198	0.942212	0.864725
74155	ENSMUSG00000028967	Errfi1	4	150853919	150868892	1471.81	-2.27637	0.401818	-5.66517	1.47e-08	4.03e-07	-0.817439	-0.884419	-0.822243	1.17751	0.134625	1.21196
12982	ENSMUSG00000059326	Csf2ra	19	61224402	61228418	29.2455	-2.27758	0.528816	-4.30694	1.66e-05	0.000204527	-0.955049	-1.02471	-0.635056	0.551852	1.34938	0.713577
76156	ENSMUSG00000029861	Fam131b	6	42315312	42324643	219.085	-2.27932	0.592169	-3.84911	0.000118548	0.00108384	-1.11945	-1.25421	-0.12975	0.88897	0.629067	0.985374
246738	ENSMUSG00000039763	Dnajc28	16	91614257	91619026	17.4	-2.28545	0.639847	-3.57188	0.000354434	0.00266247	-0.799891	-1.13322	-0.673445	0.656304	0.594359	1.3559
21672	ENSMUSG00000005161	Prdx2	8	84969587	84974834	2009.95	-2.28886	0.550245	-4.15971	3.19e-05	0.000361723	-1.21555	-1.18877	-0.0727017	0.726656	1.02365	0.726704
56421	ENSMUSG00000021196	Pfkp	13	6579768	6648777	1590.73	-2.28943	0.189756	-12.0651	1.61e-33	1.09e-30	-0.909254	-0.972827	-0.835585	0.977446	0.698238	1.04198
21354	ENSMUSG00000037321	Tap1	17	34187553	34197225	654.029	-2.29036	0.443861	-5.16008	2.47e-07	5.1e-06	-0.795128	-0.900823	-0.768371	1.17957	0.0303219	1.25443
105445	ENSMUSG00000025558	Dock9	14	121542039	121797837	815.719	-2.29455	0.420025	-5.4629	4.68e-08	1.11e-06	-1.06038	-1.07964	-0.419499	1.06808	0.370878	1.12056
18104	ENSMUSG00000003849	Nqo1	8	107388225	107403206	727.743	-2.29656	0.378448	-6.06836	1.29e-09	4.48e-08	-0.804479	-0.828516	-0.931719	1.14036	0.220516	1.20384
26357	ENSMUSG00000029802	Abcg2	6	58584523	58695676	1303.57	-2.30134	0.492778	-4.67013	3.01e-06	4.57e-05	-1.20449	-1.15	-0.17672	0.954135	0.644498	0.932582
68852	ENSMUSG00000071656	Lrrn4cl	19	8850785	8853909	72.2917	-2.30748	0.419695	-5.49799	3.84e-08	9.36e-07	-0.899311	-1.21125	-0.5527	0.894952	0.719452	1.04885
66259	ENSMUSG00000046447	Camk2n1	4	138454314	138460123	139.053	-2.30977	0.482789	-4.78422	1.72e-06	2.76e-05	-0.890252	-1.10999	-0.508434	1.09342	0.197822	1.21744
140580	ENSMUSG00000041112	Elmo1	13	20090596	20608353	405.498	-2.31164	0.610534	-3.78626	0.000152932	0.0013367	-0.4747	-0.49711	-1.30771	1.19409	-0.0907344	1.17617
NA	ENSMUSG00000092564	BC051226	17	33908182	33909317	28.3206	-2.31361	0.677795	-3.41343	0.000641502	0.00436927	-0.880291	-0.587426	-0.84761	1.3157	-0.182421	1.18205
433375	ENSMUSG00000040713	Creg1	1	165763746	165775308	1501.62	-2.32215	0.580432	-4.00073	6.31e-05	0.000642069	-0.665001	-0.729894	-0.779254	1.29374	-0.383345	1.26376
67900	ENSMUSG00000004748	Mtfp1	11	4091480	4095445	22.0137	-2.32503	0.619545	-3.75281	0.000174866	0.00148256	-0.926196	-0.69021	-0.911739	0.282431	1.46427	0.781448
78943	ENSMUSG00000020715	Ern1	11	106394650	106487852	1363.6	-2.32717	0.490124	-4.74812	2.05e-06	3.24e-05	-0.913343	-0.930765	-0.557665	1.2114	-0.0421936	1.23257
66257	ENSMUSG00000032606	Nicn1	9	108290429	108296498	239.355	-2.32944	0.384237	-6.06251	1.34e-09	4.62e-08	-0.665147	-0.666274	-1.30848	0.819598	0.719029	1.10127
320204	ENSMUSG00000039958	Etfbkmt	6	149139849	149151171	111.034	-2.33184	0.596215	-3.91107	9.19e-05	0.000879047	-0.55709	-0.488542	-1.48633	0.979191	0.579642	0.973132
20708	ENSMUSG00000042842	Serpinb6b	13	32965209	32979067	3203.11	-2.33363	0.330349	-7.06413	1.62e-12	1.02e-10	-0.97672	-1.0641	-0.592547	1.102	0.469344	1.06202
11669	ENSMUSG00000029455	Aldh2	5	121566027	121593824	1504.51	-2.33538	0.231281	-10.0976	5.66e-24	1.64e-21	-0.971154	-0.954184	-0.774986	1.03515	0.623001	1.04217
94185	ENSMUSG00000023915	Tnfrsf21	17	43016555	43089188	531.312	-2.33646	0.430337	-5.42937	5.66e-08	1.32e-06	-1.12372	-1.17076	-0.311018	0.822275	0.848171	0.93505
12475	ENSMUSG00000051439	Cd14	18	36725074	36726736	48.8549	-2.33682	0.568067	-4.11363	3.89e-05	0.000427803	-0.817857	-1.31943	-0.443645	0.530684	1.09593	0.954318
69159	ENSMUSG00000023755	Rhebl1	15	98877778	98881404	32.3082	-2.34611	0.478535	-4.90269	9.45e-07	1.67e-05	-0.784583	-0.897991	-0.977245	1.16131	0.473911	1.0246
268512	ENSMUSG00000039908	Slc26a11	11	119355557	119381079	74.2618	-2.34765	0.578563	-4.05773	4.96e-05	0.000525227	-0.662807	-0.862063	-0.804193	1.26497	-0.176653	1.24075
27362	ENSMUSG00000014905	Dnajb9	12	44205559	44210326	676.517	-2.34957	0.591377	-3.97305	7.1e-05	0.000710832	-0.702005	-0.709774	-0.756151	1.35169	-0.389206	1.20545
652925	ENSMUSG00000079659	Tmem243	5	9100668	9160986	67.596	-2.34973	0.6511	-3.60886	0.00030755	0.00238582	-0.772843	-0.888247	-0.54795	1.29901	-0.323439	1.23347
73910	ENSMUSG00000039031	Arhgap18	10	26753421	26918648	356.886	-2.35257	0.222157	-10.5897	3.33e-26	1.25e-23	-0.97227	-0.822026	-0.921774	0.856853	1.11231	0.746912
243382	ENSMUSG00000037826	Ppm1k	6	57506502	57535468	229.024	-2.36815	0.47516	-4.98389	6.23e-07	1.16e-05	-0.816407	-0.63356	-1.01755	1.25588	0.0648082	1.14683
338363	ENSMUSG00000049411	Tmem241	18	11964450	12121537	74.7128	-2.37164	0.513045	-4.62268	3.79e-06	5.56e-05	-0.589066	-0.678202	-1.31701	1.1439	0.482841	0.957543
436022	ENSMUSG00000055809	Dnaaf3	7	4522933	4532453	14.0641	-2.37612	0.678101	-3.50409	0.000458178	0.00331242	-1.10944	-0.966437	-0.589406	0.802673	0.698085	1.16453
14964	ENSMUSG00000073411	H2-D1	17	35262730	35267499	2568.43	-2.38106	0.496192	-4.79867	1.6e-06	2.6e-05	-1.12245	-1.12356	-0.252849	1.01292	0.36628	1.11965
108767	ENSMUSG00000040128	Pnrc1	4	33245423	33290163	753.978	-2.38675	0.590872	-4.03938	5.36e-05	0.000558903	-0.568159	-0.634751	-1.01347	1.26284	-0.297107	1.25065
170756	ENSMUSG00000032754	Slc8b1	5	120511168	120534024	109.986	-2.38853	0.371076	-6.43677	1.22e-10	5.3e-09	-0.584313	-0.944183	-1.14897	0.945538	0.702947	1.02898
54381	ENSMUSG00000039007	Cpq	15	33083129	33594552	212.393	-2.38914	0.296847	-8.0484	8.39e-16	9.63e-14	-0.694627	-0.827899	-1.17388	1.00667	0.763923	0.925813
270084	ENSMUSG00000033192	Lpcat2	8	92855339	92919279	251.519	-2.39991	0.685886	-3.49899	0.000467033	0.00336446	-1.20863	-1.13424	-0.0667709	1.04727	0.346909	1.01545
633640	ENSMUSG00000074634	Tmem267	13	119488039	119611059	44.1217	-2.4002	0.484371	-4.9553	7.22e-07	1.33e-05	-0.758758	-0.973799	-0.861408	1.37316	0.383221	0.837581
26457	ENSMUSG00000031808	Slc27a1	8	71568882	71587302	16.9087	-2.4025	0.721437	-3.33017	0.000867942	0.00562365	-0.592612	-1.11783	-0.777205	0.234319	1.44412	0.809213
15476	ENSMUSG00000051022	Hs3st1	5	39613935	39755475	132.438	-2.40802	0.767078	-3.1392	0.00169407	0.0096848	-1.09861	-1.18709	-0.0523057	0.47243	1.38983	0.475748
207798	ENSMUSG00000036292	Gramd1c	16	43980350	44063345	14.2915	-2.41387	0.647573	-3.72756	0.000193342	0.00161261	-0.728761	-1.11818	-0.866866	0.935989	0.962153	0.815665
209086	ENSMUSG00000047735	Samd9l	6	3372257	3399572	2149.74	-2.41724	0.72046	-3.35513	0.000793284	0.00522071	-0.709453	-0.734507	-0.397426	1.32343	-0.719189	1.23715
18616	ENSMUSG00000002265	Peg3	7	6703892	6730431	1941.9	-2.41935	0.504133	-4.79903	1.59e-06	2.59e-05	-0.484635	-0.521047	-1.4782	1.0258	0.418148	1.03994
71238	ENSMUSG00000042505	Sdhaf3	6	6956004	7042979	145.798	-2.41995	0.641009	-3.77523	0.000159862	0.00137917	-0.987775	-0.907776	-0.361821	1.20636	-0.203092	1.2541
19200	ENSMUSG00000032322	Pstpip1	9	56089962	56128888	133.114	-2.43086	0.406178	-5.98471	2.17e-09	7.13e-08	-0.933423	-1.17064	-0.54282	0.684954	1.16797	0.793952
330277	ENSMUSG00000039742	Fam71f1	6	29319140	29336019	67.608	-2.43185	0.727354	-3.34342	0.000827533	0.00540612	-0.601224	-0.467578	-1.10767	1.29424	-0.310125	1.19236
75767	ENSMUSG00000031488	Rab11fip1	8	27138773	27174646	353.31	-2.43292	0.248681	-9.78333	1.33e-22	3.26e-20	-0.967762	-1.01943	-0.720526	1.03968	0.705707	0.962329
20678	ENSMUSG00000041540	Sox5	6	143828425	144781977	353.663	-2.43494	0.642224	-3.79142	0.000149791	0.00131576	-0.968111	-1.065	-0.241252	1.23653	-0.114636	1.15246
192678	ENSMUSG00000025795	Rassf3	10	121410350	121476347	175.685	-2.43726	0.615561	-3.95942	7.51e-05	0.000745296	-0.937392	-0.858456	-0.492686	0.227216	1.72545	0.335868
74149	ENSMUSG00000071266	Zfp946	17	22424222	22456689	230.853	-2.45028	0.670249	-3.65577	0.000256411	0.00206332	-1.14447	-1.1064	-0.136652	1.12922	0.192913	1.06539
71901	ENSMUSG00000028439	Fam219a	4	41517691	41569538	301.502	-2.4534	0.414603	-5.91748	3.27e-09	1.05e-07	-1.16441	-0.992373	-0.463169	0.94447	0.564634	1.11085
54648	ENSMUSG00000031150	Ccdc120	X	7731714	7750905	89.388	-2.45616	0.510524	-4.81106	1.5e-06	2.47e-05	-1.18276	-1.04506	-0.387989	1.00695	0.64599	0.962876
24113	ENSMUSG00000034777	Vax2	6	83711264	83738313	50.2096	-2.46147	0.586529	-4.19667	2.71e-05	0.000316053	-1.15539	-1.06206	-0.36586	0.777701	1.19293	0.612672
268706	ENSMUSG00000047789	Slc38a9	13	112660751	112738749	148.173	-2.46572	0.435925	-5.65629	1.55e-08	4.2e-07	-1.08727	-0.912007	-0.585266	1.14288	0.334701	1.10696
211896	ENSMUSG00000027173	Depdc7	2	104721784	104742878	167.68	-2.46585	0.613882	-4.01681	5.9e-05	0.000604552	-1.19218	-1.17532	-0.179332	0.890788	0.84268	0.813363
236920	ENSMUSG00000031216	Stard8	X	99003248	99074728	26.4687	-2.46841	0.727838	-3.39143	0.000695289	0.0046686	-1.37247	-0.720107	-0.427483	0.69481	1.27765	0.547598
195733	ENSMUSG00000020656	Grhl1	12	24572283	24617391	11.9967	-2.47006	0.788928	-3.13091	0.00174266	0.00991874	-1.27696	-0.642369	-0.662178	0.921648	0.448316	1.21154
19141	ENSMUSG00000021190	Lgmn	12	102394084	102439813	910.484	-2.47693	0.17706	-13.9892	1.81e-44	1.99e-41	-1.0304	-0.906097	-0.790878	0.857516	0.87063	0.999226
67860	ENSMUSG00000074457	S100a16	3	90537254	90543151	889.247	-2.47964	0.543629	-4.56128	5.08e-06	7.21e-05	-0.513452	-0.498174	-1.45064	1.01185	0.332686	1.11773
20908	ENSMUSG00000041488	Stx3	19	11775118	11819403	378.643	-2.48409	0.768199	-3.23366	0.00122216	0.00746674	-1.13821	-1.19559	0.0158381	1.03982	0.205051	1.07309
240888	ENSMUSG00000040836	Gpr161	1	165295789	165326745	549.989	-2.48499	0.489049	-5.08127	3.75e-07	7.26e-06	-0.991956	-0.987884	-0.49429	1.1457	0.116131	1.2123
69944	ENSMUSG00000020491	2810021J22Rik	11	58867216	58883288	114.423	-2.48829	0.733677	-3.39154	0.000695011	0.0046686	-1.1914	-1.21833	-0.0913578	0.791322	0.849557	0.860208
18412	ENSMUSG00000015837	Sqstm1	11	50199366	50210827	19222.2	-2.48836	0.658816	-3.77702	0.000158713	0.00137114	-0.819533	-0.769667	-0.45809	1.21999	-0.507095	1.3344
NA	ENSMUSG00000101549	Gm29630	1	132274716	132280411	66.092	-2.49211	0.689506	-3.61434	0.000301117	0.00234614	-0.714906	-0.541957	-0.935904	1.13135	-0.328366	1.38979
211389	ENSMUSG00000049858	Suox	10	128669894	128674073	266.88	-2.49665	0.440142	-5.67238	1.41e-08	3.89e-07	-1.04748	-1.18589	-0.396413	0.850122	0.761383	1.01828
20363	ENSMUSG00000064373	Selenop	15	3268547	3280508	338.383	-2.49667	0.446959	-5.5859	2.32e-08	6e-07	-0.611944	-0.657947	-1.32372	0.703936	1.22717	0.662505
56524	ENSMUSG00000038388	Mpp6	6	50110241	50198939	3704.41	-2.50107	0.509278	-4.91102	9.06e-07	1.61e-05	-1.08781	-1.19557	-0.232413	1.07705	0.456472	0.982275
20347	ENSMUSG00000057969	Sema3b	9	107597674	107609229	76.0541	-2.50299	0.578705	-4.32516	1.52e-05	0.000191031	-0.632889	-0.797274	-0.952072	1.2214	-0.0873322	1.24817
14972	ENSMUSG00000061232	H2-K1	17	33996017	34000333	1766.19	-2.5035	0.372886	-6.71384	1.9e-11	9.78e-10	-1.0597	-0.97289	-0.579175	1.07216	0.408993	1.13061
244418	ENSMUSG00000050271	Prag1	8	36094828	36147787	542.688	-2.51602	0.536516	-4.68956	2.74e-06	4.2e-05	-1.12299	-1.14782	-0.251781	0.961749	0.452615	1.10823
77619	ENSMUSG00000056671	Prelid2	18	41875696	41951194	21.409	-2.52535	0.710288	-3.55539	0.000377426	0.00280092	-0.706588	-0.502559	-1.36863	0.881621	1.13031	0.565845
66168	ENSMUSG00000022564	Grina	15	76246807	76249904	1714.33	-2.52576	0.533324	-4.73588	2.18e-06	3.42e-05	-0.772256	-0.69478	-0.887368	1.13435	-0.132422	1.35248
96957	ENSMUSG00000054484	Tmem62	2	120977017	121007852	152.268	-2.53251	0.681971	-3.71351	0.000204403	0.00169069	-1.1917	-1.1923	-0.135585	0.741445	0.820989	0.957148
241624	ENSMUSG00000048647	Exd1	2	119516505	119547627	23.0501	-2.53436	0.580005	-4.36955	1.25e-05	0.000159379	-0.756181	-1.18342	-0.7204	1.06914	0.571562	1.01931
52428	ENSMUSG00000030494	Rhpn2	7	35334170	35392289	630.071	-2.53476	0.728864	-3.47769	0.00050575	0.00358712	-1.20623	-1.24593	0.0222774	0.880539	0.683629	0.865717
52466	ENSMUSG00000020829	Slc46a1	11	78465697	78472059	44.2827	-2.53482	0.473099	-5.35791	8.42e-08	1.9e-06	-1.22981	-0.721212	-0.726468	0.724965	0.913446	1.03908
226861	ENSMUSG00000037375	Hhat	1	192496711	192771223	57.6196	-2.53962	0.444565	-5.71259	1.11e-08	3.18e-07	-1.13559	-0.979871	-0.562408	0.723405	0.995872	0.958595
76787	ENSMUSG00000003863	Ppfia3	7	45339122	45367019	16.2732	-2.54077	0.74622	-3.40485	0.000661995	0.00449166	-0.806981	-0.917783	-0.705924	1.02766	0.00588303	1.39714
51875	ENSMUSG00000026939	Tmem141	2	25620067	25622005	33.3773	-2.54344	0.563101	-4.51685	6.28e-06	8.7e-05	-1.10618	-1.04051	-0.487976	1.12954	0.599246	0.905884
17069	ENSMUSG00000022587	Ly6e	15	74955051	74959905	1884.38	-2.5452	0.61201	-4.15876	3.2e-05	0.000362946	-1.22705	-1.18139	-0.0680732	0.83803	0.662058	0.976428
118453	ENSMUSG00000020682	Mmp28	11	83440768	83463071	127.989	-2.54594	0.700149	-3.63628	0.000276601	0.00219722	-0.840269	-0.669034	-0.573386	1.27914	-0.480984	1.28453
14873	ENSMUSG00000025068	Gsto1	19	47854970	47864790	3234.57	-2.54896	0.402092	-6.33924	2.31e-10	9.55e-09	-1.10606	-1.1158	-0.392622	0.974343	0.616256	1.02389
12337	ENSMUSG00000035547	Capn5	7	98121559	98178274	48.8601	-2.56021	0.700384	-3.65543	0.00025675	0.00206488	-0.52099	-0.581966	-1.38686	1.06911	0.313923	1.10678
13025	ENSMUSG00000074874	Ctla2b	13	60895350	60897447	132.224	-2.56081	0.682837	-3.75025	0.00017666	0.00149421	-1.19774	-1.17566	-0.157438	0.909194	0.902812	0.718841
13024	ENSMUSG00000044258	Ctla2a	13	60934155	60936625	1287.81	-2.56207	0.661032	-3.87586	0.00010625	0.000990485	-1.25853	-1.17955	-0.0216869	0.807757	0.765678	0.886326
319565	ENSMUSG00000063450	Syne2	12	75818134	76110926	5474.77	-2.56403	0.307723	-8.33226	7.93e-17	1.09e-14	-0.99853	-1.05092	-0.618142	1.07538	0.581197	1.01102
232970	ENSMUSG00000074277	Phldb3	7	24610763	24629297	37.8972	-2.56512	0.420522	-6.09985	1.06e-09	3.78e-08	-0.989791	-0.790691	-0.945272	0.779575	0.968649	0.97753
94242	ENSMUSG00000028776	Tinagl1	4	130164454	130175122	3578.27	-2.56651	0.563617	-4.55363	5.27e-06	7.45e-05	-1.22484	-1.16267	-0.121258	0.712921	0.976824	0.819028
17951	ENSMUSG00000071203	Naip5	13	100211739	100246323	9.61118	-2.56825	0.814435	-3.15341	0.00161374	0.00931663	-0.772363	-0.773175	-1.09407	1.06617	0.444607	1.12883
214931	ENSMUSG00000025738	Fbxl16	17	25809085	25821244	45.33	-2.57082	0.46337	-5.5481	2.89e-08	7.27e-07	-0.98117	-1.02868	-0.653703	0.699068	0.723889	1.2406
330050	ENSMUSG00000047221	Fam185a	5	21424958	21482124	121.515	-2.57694	0.505067	-5.10217	3.36e-07	6.64e-06	-1.00916	-1.22506	-0.395635	0.896768	0.770809	0.962273
20847	ENSMUSG00000040033	Stat2	10	128270559	128292849	904.817	-2.58024	0.702907	-3.67081	0.00024178	0.00195938	-0.661252	-0.629208	-0.668411	1.2857	-0.622702	1.29588
67475	ENSMUSG00000057069	Ero1lb	13	12565874	12611396	138.737	-2.58055	0.437401	-5.89973	3.64e-09	1.16e-07	-1.17004	-0.859075	-0.589882	0.994694	0.468327	1.15598
20365	ENSMUSG00000021643	Serf1	13	100108012	100114571	38.7153	-2.58199	0.547362	-4.71715	2.39e-06	3.72e-05	-0.935684	-0.58194	-1.08201	0.896679	0.42661	1.27635
76088	ENSMUSG00000052085	Dock8	19	24999529	25202432	130.66	-2.58722	0.64041	-4.03994	5.35e-05	0.000557974	-1.0108	-1.03096	-0.348991	0.393402	1.5662	0.431148
15893	ENSMUSG00000062995	Ica1	6	8630527	8778488	184.277	-2.58949	0.673546	-3.84456	0.000120769	0.0010992	-1.16382	-1.1813	-0.15716	0.940715	0.534647	1.02692
215798	ENSMUSG00000039116	Adgrg6	10	14402583	14545179	278.329	-2.60198	0.74504	-3.49241	0.000478689	0.00343936	-1.14953	-1.23942	-0.0528429	1.05643	0.513875	0.87149
NA	ENSMUSG00000096954	Gdap10	12	32821872	32826904	100.825	-2.60562	0.785908	-3.31542	0.000915047	0.00587673	-0.742877	-0.70535	-0.495586	1.38918	-0.623067	1.17769
NA	ENSMUSG00000031838	Ifi30	8	70762774	70766663	572.569	-2.61027	0.268776	-9.71167	2.69e-22	6.27e-20	-0.863126	-0.72041	-1.11733	0.913237	0.726806	1.06082
64450	ENSMUSG00000048216	Gpr85	6	13834458	13839942	75.738	-2.62283	0.647485	-4.05079	5.1e-05	0.000538136	-0.962236	-1.05571	-0.391144	1.23696	0.0431255	1.12901
18806	ENSMUSG00000020828	Pld2	11	70540064	70558110	415.24	-2.62466	0.304178	-8.62868	6.21e-18	9.4e-16	-1.0224	-0.977965	-0.682543	1.03728	0.596509	1.04912
21452	ENSMUSG00000020432	Tcn2	11	3917192	3932159	118.542	-2.63494	0.481116	-5.47672	4.33e-08	1.04e-06	-0.890153	-1.24966	-0.496009	0.75415	0.766393	1.11528
71985	ENSMUSG00000029456	Acad10	5	121621026	121660514	52.9175	-2.63949	0.632724	-4.17164	3.02e-05	0.000347358	-0.938848	-0.690957	-0.72781	1.08594	-0.113694	1.38537
18442	ENSMUSG00000032860	P2ry2	7	100996568	101012866	76.6546	-2.64112	0.579703	-4.55599	5.21e-06	7.38e-05	-1.13642	-1.00936	-0.408358	1.11979	0.370497	1.06385
52626	ENSMUSG00000020392	Cdkn2aipnl	11	51967661	51977334	1915.65	-2.6469	0.333708	-7.9318	2.16e-15	2.18e-13	-1.0097	-0.934165	-0.705279	1.08642	0.458062	1.10466
229003	ENSMUSG00000027580	Helz2	2	181227615	181242027	2870.91	-2.64831	0.682417	-3.88079	0.000104118	0.000973798	-0.695386	-0.592181	-0.743935	1.22942	-0.54214	1.34422
320825	ENSMUSG00000060487	Samd5	10	9622936	9675208	356.851	-2.65707	0.670424	-3.96328	7.39e-05	0.000736436	-1.28479	-1.10494	-0.122027	0.892025	0.864879	0.754854
69942	ENSMUSG00000036537	Rnf113a1	X	37191245	37192467	60.6157	-2.6622	0.430999	-6.17681	6.54e-10	2.46e-08	-0.835321	-0.900449	-0.905027	1.18837	0.405779	1.04664
79202	ENSMUSG00000010751	Tnfrsf22	7	143634806	143649661	222.483	-2.66366	0.32827	-8.11423	4.89e-16	5.85e-14	-1.06648	-0.942515	-0.674633	0.973871	0.621299	1.08845
58801	ENSMUSG00000024521	Pmaip1	18	66458604	66465550	625.538	-2.67241	0.431004	-6.20042	5.63e-10	2.16e-08	-1.0434	-1.18943	-0.399009	1.00094	0.762619	0.86828
NA	ENSMUSG00000078870	Gm14410	2	177183453	177206421	16.9899	-2.6768	0.78402	-3.4142	0.000639695	0.00435905	-0.873399	-1.11778	-0.481296	1.46384	0.27561	0.733025
245522	ENSMUSG00000035062	Zc4h2	X	95639193	95658509	129.151	-2.6834	0.548984	-4.88793	1.02e-06	1.78e-05	-1.09766	-1.16226	-0.353513	0.937013	0.703817	0.972606
671535	ENSMUSG00000063268	Parp10	15	76231174	76243441	444.523	-2.68425	0.560874	-4.78583	1.7e-06	2.75e-05	-0.827322	-0.677893	-0.840243	1.23686	-0.154811	1.26341
102103	ENSMUSG00000045636	Mtus1	8	40990914	41133726	246.399	-2.68786	0.48133	-5.58424	2.35e-08	6.03e-07	-1.13885	-1.11564	-0.378478	0.922067	0.8811	0.829802
NA	ENSMUSG00000078952	Lncenc1	13	97434970	97497007	13.8156	-2.6905	0.757866	-3.5501	0.000385091	0.00284915	-0.929235	-1.07685	-0.577152	1.31347	0.397763	0.871999
13056	ENSMUSG00000019590	Cyb561	11	105933702	105953336	76.5774	-2.70133	0.328904	-8.21314	2.15e-16	2.74e-14	-0.942792	-1.00012	-0.779673	0.788674	1.04115	0.892757
NA	ENSMUSG00000073405	H2-T-ps	17	36109234	36111658	16.9568	-2.70141	0.617506	-4.37472	1.22e-05	0.000155792	-0.975939	-0.976632	-0.764335	0.79355	0.838887	1.08447
20846	ENSMUSG00000026104	Stat1	1	52119440	52161865	741.919	-2.70169	0.751039	-3.59727	0.000321572	0.00246769	-0.51165	-0.699124	-0.686456	1.3222	-0.678062	1.25309
237253	ENSMUSG00000019796	Lrp11	10	7589800	7625483	142.387	-2.70845	0.547753	-4.94466	7.63e-07	1.39e-05	-1.04823	-1.10511	-0.405729	1.09166	0.382299	1.08511
621976	ENSMUSG00000087370	Tmem170b	13	41605907	41641355	236.033	-2.71249	0.469642	-5.77565	7.67e-09	2.27e-07	-0.912051	-0.998205	-0.629077	1.27145	0.212242	1.05564
245240	ENSMUSG00000069892	9930111J21Rik2	11	49015874	49051242	1404.97	-2.71329	0.708925	-3.82733	0.000129539	0.00116856	-1.03001	-1.15524	-0.111592	1.15939	0.0205618	1.11689
235633	ENSMUSG00000044037	Als2cl	9	110879870	110900530	104.149	-2.7135	0.838162	-3.23744	0.00120606	0.00739058	-1.12935	-1.15993	-0.103677	1.09873	0.244832	1.04939
71740	ENSMUSG00000006411	Nectin4	1	171370099	171388598	22.2268	-2.72021	0.788962	-3.44783	0.000565105	0.00394133	-1.1923	-1.08019	-0.298569	1.08236	0.597966	0.890737
76429	ENSMUSG00000030946	Lhpp	7	132610638	132706420	43.1805	-2.72839	0.602792	-4.52626	6e-06	8.35e-05	-1.07573	-1.13231	-0.418888	0.665547	0.883893	1.07749
54397	ENSMUSG00000015474	Ppt2	17	34616662	34628510	64.4803	-2.73569	0.693561	-3.94441	8e-05	0.000785336	-1.10669	-1.19212	-0.275402	0.674638	1.04707	0.852496
233806	ENSMUSG00000030917	Tmem159	7	120102353	120120992	322.116	-2.73816	0.874657	-3.13055	0.00174476	0.00992675	-1.18353	-1.23716	0.0283387	0.97804	0.47139	0.942926
NA	ENSMUSG00000096971	4930556M19Rik	15	10717144	10722471	21.1003	-2.74508	0.867	-3.16618	0.00154454	0.0089998	-1.08652	-0.793171	-0.402479	1.37296	-0.149555	1.05876
242700	ENSMUSG00000062157	Ifnlr1	4	135686287	135708181	26.471	-2.74965	0.703938	-3.9061	9.38e-05	0.000892541	-0.836743	-0.439991	-1.34314	0.921174	0.775564	0.923137
23797	ENSMUSG00000019699	Akt3	1	177020073	177258203	869.071	-2.76414	0.705238	-3.91945	8.88e-05	0.000854945	-1.06049	-1.00792	-0.193134	1.20532	-0.108904	1.16512
72512	ENSMUSG00000024349	Tmem173	18	35733678	35740554	411.839	-2.76862	0.861443	-3.21393	0.00130933	0.00788754	-1.21782	-1.19672	0.0269636	0.582656	1.14297	0.661956
111175	ENSMUSG00000026189	Pecr	1	72259167	72284314	212.43	-2.77215	0.506814	-5.46976	4.51e-08	1.08e-06	-0.857526	-1.12766	-0.552288	1.13988	0.244886	1.1527
19229	ENSMUSG00000059456	Ptk2b	14	66153257	66281052	425.065	-2.77241	0.260624	-10.6376	1.99e-26	8.1e-24	-0.912599	-0.901668	-0.891699	0.742865	1.18193	0.781175
54561	ENSMUSG00000055733	Nap1l3	X	122394565	122397401	29.2936	-2.77535	0.622667	-4.45721	8.3e-06	0.000111675	-0.864321	-1.24741	-0.528519	0.673633	0.860851	1.10577
101602	ENSMUSG00000045165	AI467606	7	127091359	127093986	43.8193	-2.77758	0.553997	-5.01371	5.34e-07	1e-05	-1.14197	-0.890587	-0.579599	1.10289	0.429423	1.07985
12778	ENSMUSG00000044337	Ackr3	1	90203980	90216751	157.303	-2.78129	0.318666	-8.72792	2.59e-18	4.29e-16	-1.03999	-0.849041	-0.808116	0.735879	1.18025	0.781014
NA	ENSMUSG00000097636	Mirt1	19	53441212	53464796	268.481	-2.79271	0.653725	-4.27199	1.94e-05	0.000233716	-1.11131	-1.23984	-0.202027	0.770653	0.937999	0.844526
11803	ENSMUSG00000006651	Aplp1	7	30434982	30445535	266.349	-2.79387	0.684913	-4.07916	4.52e-05	0.000486314	-1.18877	-0.84775	-0.31132	1.0997	-0.00160821	1.24975
13723	ENSMUSG00000021728	Emb	13	117208536	117274415	176.865	-2.79517	0.7372	-3.7916	0.000149677	0.00131576	-1.20037	-1.1625	-0.15689	0.729364	1.0507	0.7397
74032	ENSMUSG00000034308	Sdr42e1	8	117661399	117673689	11.0403	-2.80094	0.872976	-3.20849	0.00133432	0.00801777	-0.479622	-1.07728	-1.01093	0.547725	0.658627	1.36149
17948	ENSMUSG00000078945	Naip2	13	100144063	100202092	210.763	-2.82307	0.612267	-4.61085	4.01e-06	5.86e-05	-1.01873	-1.17635	-0.325634	1.10474	0.354857	1.06111
74245	ENSMUSG00000028189	Ctbs	3	146449795	146465849	272.129	-2.8258	0.481992	-5.86276	4.55e-09	1.42e-07	-1.09404	-0.990521	-0.500343	1.16717	0.389244	1.02849
105841	ENSMUSG00000036661	Dennd3	15	73512560	73572242	21.3907	-2.8276	0.877188	-3.22348	0.00126641	0.00767121	-1.08238	-1.0828	-0.281515	1.2748	0.221993	0.949907
239273	ENSMUSG00000032849	Abcc4	14	118482692	118706219	1651.65	-2.83144	0.638767	-4.43266	9.31e-06	0.000123022	-0.811968	-0.804177	-0.59919	1.26213	-0.325802	1.279
217340	ENSMUSG00000052949	Rnf157	11	116336353	116413032	84.6006	-2.83158	0.83694	-3.38325	0.00071634	0.0047784	-0.807148	-0.859497	-0.357499	1.30459	-0.51233	1.23189
72267	ENSMUSG00000046589	Lrrc8e	8	4226827	4237470	28.542	-2.84075	0.68027	-4.17591	2.97e-05	0.000341822	-1.09269	-1.09319	-0.424792	0.861315	1.15622	0.593132
67446	ENSMUSG00000047067	Dusp28	1	92906981	92908435	22.4512	-2.84221	0.716524	-3.96666	7.29e-05	0.000727075	-1.19693	-0.986663	-0.431976	0.959344	0.587922	1.0683
16391	ENSMUSG00000002325	Irf9	14	55603571	55610030	699.041	-2.8452	0.7533	-3.77699	0.000158738	0.00137114	-0.637325	-0.628153	-0.674381	1.29818	-0.641788	1.28347
232943	ENSMUSG00000040714	Klc3	7	19394437	19404104	63.6732	-2.85479	0.515671	-5.53606	3.09e-08	7.7e-07	-0.737593	-0.710938	-1.16092	1.17724	0.406863	1.02536
66349	ENSMUSG00000057229	Atp5sl	7	25619414	25625551	113.439	-2.85538	0.397848	-7.17706	7.12e-13	4.81e-11	-1.0699	-0.727575	-0.865672	0.972716	0.527718	1.16271
76459	ENSMUSG00000032373	Car12	9	66713686	66766845	75.5452	-2.86221	0.526603	-5.43523	5.47e-08	1.28e-06	-0.977	-1.17678	-0.4945	0.824681	1.10322	0.720372
16456	ENSMUSG00000038235	F11r	1	171437535	171464603	1875.5	-2.8632	0.644227	-4.44439	8.81e-06	0.000117371	-1.19413	-1.12368	-0.15127	1.01329	0.410018	1.04577
12490	ENSMUSG00000016494	Cd34	1	194938819	194961279	694.049	-2.87103	0.294014	-9.76493	1.59e-22	3.84e-20	-0.982293	-0.958272	-0.749117	1.04372	0.586666	1.05929
67861	ENSMUSG00000061758	Akr1b10	6	34384218	34396950	204.14	-2.87673	0.642124	-4.48003	7.46e-06	0.00010118	-1.1979	-1.04448	-0.291211	1.01078	0.438788	1.08402
100037283	ENSMUSG00000095687	Rnaset2a	17	8128610	8148097	18.5316	-2.8818	0.67915	-4.24325	2.2e-05	0.000262875	-0.813446	-0.724259	-1.08014	0.921297	0.424532	1.27202
16010	ENSMUSG00000017493	Igfbp4	11	99041244	99054392	1351.49	-2.88331	0.73556	-3.91988	8.86e-05	0.00085443	-1.22928	-1.10797	-0.0680926	1.01747	0.334562	1.05331
226422	ENSMUSG00000026433	Rab29	1	131867224	131872887	56.9798	-2.88476	0.440885	-6.54311	6.03e-11	2.74e-09	-0.953192	-0.847355	-0.863522	0.856578	1.26465	0.54284
71213	ENSMUSG00000044566	Cage1	13	38006052	38037069	46.0096	-2.91395	0.648434	-4.49383	7e-06	9.57e-05	-0.777589	-0.631281	-1.04136	1.22266	0.0375665	1.19
230073	ENSMUSG00000040296	Ddx58	4	40203773	40239828	1338.9	-2.93261	0.606352	-4.83647	1.32e-06	2.22e-05	-0.963646	-0.954435	-0.449451	1.22066	-0.0632605	1.21013
171508	ENSMUSG00000030284	Creld1	6	113483297	113493343	290.312	-2.93321	0.896623	-3.2714	0.00107018	0.00670803	-1.24291	-1.19565	-0.0257691	0.801782	0.825417	0.837124
11622	ENSMUSG00000019256	Ahr	12	35497974	35535038	485.434	-2.9379	0.32744	-8.97232	2.9e-19	5.17e-17	-1.02411	-1.08179	-0.591605	0.93774	0.839859	0.919903
17772	ENSMUSG00000031337	Mtm1	X	71210767	71315691	420.908	-2.94536	0.682709	-4.31422	1.6e-05	0.00019941	-0.608393	-0.629476	-0.958381	1.29399	-0.334261	1.23652
19128	ENSMUSG00000022912	Pros1	16	62854307	62929346	222.197	-2.95581	0.458481	-6.44697	1.14e-10	4.97e-09	-0.972487	-1.08547	-0.567201	0.697852	1.28773	0.639578
56050	ENSMUSG00000023963	Cyp39a1	17	43667425	43751431	178.167	-2.96711	0.554227	-5.35361	8.62e-08	1.94e-06	-0.618978	-0.639839	-1.36446	1.0027	0.693683	0.926888
27386	ENSMUSG00000021010	Npas3	12	53248677	54072175	112.788	-2.97581	0.317725	-9.366	7.53e-21	1.58e-18	-0.956813	-0.957521	-0.799237	1.05277	0.686479	0.97432
21355	ENSMUSG00000024339	Tap2	17	34203527	34216321	414.448	-2.98421	0.52328	-5.70288	1.18e-08	3.33e-07	-0.829378	-0.709552	-0.932609	1.18545	0.0486521	1.23743
16174	ENSMUSG00000026068	Il18rap	1	40515362	40551705	876.86	-2.98664	0.389247	-7.67286	1.68e-14	1.48e-12	-1.0314	-1.07451	-0.550111	1.05863	0.595601	1.00179
244698	ENSMUSG00000031936	Hephl1	9	15051841	15112108	18.4514	-2.99059	0.952838	-3.13861	0.00169753	0.00970066	-1.09026	-1.09061	-0.272846	1.19984	0.225843	1.02803
15199	ENSMUSG00000042770	Hebp1	6	135137522	135198022	207.529	-2.99688	0.667669	-4.48858	7.17e-06	9.79e-05	-1.09562	-1.17676	-0.280183	0.990639	0.520962	1.04096
233016	ENSMUSG00000040466	Blvrb	7	27447978	27466144	475.033	-2.99721	0.759385	-3.9469	7.92e-05	0.000778845	-0.595117	-0.591329	-0.828384	1.23354	-0.55358	1.33487
381605	ENSMUSG00000039813	Tbc1d2	4	46604390	46650209	146.491	-3.00445	0.549999	-5.46264	4.69e-08	1.11e-06	-1.11914	-1.09966	-0.418678	0.913719	0.71622	1.00754
13346	ENSMUSG00000026208	Des	1	75360329	75368579	16.5856	-3.01509	0.781447	-3.85834	0.00011416	0.00105183	-1.0072	-0.590124	-0.943272	0.357799	1.4358	0.746989
17687	ENSMUSG00000007035	Msh5	17	35028605	35046745	34.9012	-3.01552	0.84262	-3.57875	0.000345246	0.00261275	-0.789253	-0.789773	-0.55909	1.30476	-0.417324	1.25068
218232	ENSMUSG00000038042	Ptpdc1	13	48577872	48625664	211.913	-3.02627	0.427399	-7.08066	1.43e-12	9.16e-11	-0.896261	-0.908535	-0.7963	1.13172	0.300602	1.16877
70083	ENSMUSG00000002274	Metrn	17	25794571	25797136	481.182	-3.0329	0.306787	-9.88603	4.79e-23	1.22e-20	-0.982193	-1.01987	-0.696783	0.840485	1.12472	0.733644
432450	ENSMUSG00000069670	Nkain2	10	31689310	32890462	31.0001	-3.03718	0.873865	-3.47557	0.000509763	0.00361135	-0.565055	-0.841788	-0.710547	1.50423	-0.406349	1.01951
108812	ENSMUSG00000047528	Als2cr12	1	58646903	58695989	10.7883	-3.04845	0.922351	-3.30509	0.000949472	0.00605544	-1.20637	-0.977762	-0.428089	0.82869	1.1449	0.638634
NA	ENSMUSG00000092837	Rpph1	14	50807449	50807767	31.9499	-3.05094	0.659729	-4.62453	3.75e-06	5.54e-05	-0.993718	-0.863722	-0.662624	0.614832	1.51585	0.389382
NA	ENSMUSG00000101365	Gm19325	9	97047444	97067307	12.7709	-3.05123	0.928182	-3.28732	0.00101147	0.00638223	-0.831815	-0.480117	-1.15478	1.36691	0.181913	0.917892
243864	ENSMUSG00000040987	Mill2	7	18839966	18863113	38.4564	-3.06102	0.928937	-3.29518	0.000983569	0.00624492	-0.706535	-0.707038	-0.543896	1.29914	-0.619683	1.27801
97130	ENSMUSG00000050390	C77080	4	129219578	129261404	1150.02	-3.06155	0.384933	-7.95346	1.81e-15	1.88e-13	-0.917307	-0.842195	-0.870745	1.06225	0.375723	1.19227
217364	ENSMUSG00000033857	Engase	11	118476829	118489209	38.3206	-3.06306	0.464509	-6.59419	4.28e-11	2.02e-09	-0.964293	-0.860484	-0.884799	0.707133	1.14598	0.856465
15040	ENSMUSG00000067212	H2-T23	17	36029773	36032855	273.227	-3.06524	0.848205	-3.61379	0.000301751	0.00234851	-0.476282	-0.477016	-1.03367	1.24221	-0.537761	1.28252
18559	ENSMUSG00000020553	Pctp	11	89982665	90002894	134.182	-3.07387	0.496109	-6.19595	5.79e-10	2.21e-08	-1.1401	-1.03529	-0.494636	0.824123	0.902752	0.943153
29815	ENSMUSG00000028121	Bcar3	3	122294136	122530191	495.1	-3.08295	0.864711	-3.56529	0.000363452	0.00271445	-1.18727	-1.13951	-0.0594649	1.03586	0.285582	1.06481
216438	ENSMUSG00000040502	2009-03-01	10	127055011	127060184	138.312	-3.08461	0.806491	-3.82472	0.000130919	0.0011791	-0.660895	-0.89093	-0.503353	1.24226	-0.499761	1.31268
20821	ENSMUSG00000030966	Trim21	7	102557921	102565486	265.757	-3.08998	0.774422	-3.99004	6.61e-05	0.000667889	-0.728509	-0.652169	-0.639123	1.26801	-0.55819	1.30998
239552	ENSMUSG00000056656	Apol8	15	77747799	77755229	54.7247	-3.09051	0.736711	-4.19501	2.73e-05	0.000318107	-0.920419	-0.880342	-0.520663	1.33645	-0.153869	1.13884
NA	ENSMUSG00000022639	Dubr	16	50719294	50732773	168.168	-3.09108	0.312155	-9.90241	4.06e-23	1.05e-20	-0.913077	-0.845981	-0.943868	1.08142	0.616319	1.00519
216233	ENSMUSG00000020027	Socs2	10	95385362	95417180	353.28	-3.09194	0.647781	-4.77313	1.81e-06	2.9e-05	-0.793152	-0.801118	-0.679375	1.29039	-0.256392	1.23964
70375	ENSMUSG00000026018	Ica1l	1	59982490	60043184	94.5811	-3.09332	0.665983	-4.64474	3.41e-06	5.09e-05	-0.906271	-0.932046	-0.536897	1.23742	-0.0804128	1.21821
58207	ENSMUSG00000027074	Slc43a3	2	84936579	84958509	2995.34	-3.09403	0.613846	-5.04041	4.65e-07	8.79e-06	-0.892728	-0.930211	-0.536347	1.20154	-0.105303	1.26304
68170	ENSMUSG00000027165	B230118H07Rik	2	101560781	101649532	150.979	-3.09544	0.399714	-7.74413	9.62e-15	8.95e-13	-0.943088	-1.13943	-0.613784	0.861786	0.988494	0.846023
214424	ENSMUSG00000032392	Parp16	9	65195353	65239224	43.5798	-3.10469	0.572995	-5.41835	6.02e-08	1.4e-06	-0.869712	-1.01841	-0.696315	1.07603	0.292641	1.21577
192976	ENSMUSG00000046417	Lrrc75a	11	62604884	62648523	498.504	-3.11648	0.570232	-5.46528	4.62e-08	1.11e-06	-1.09199	-1.09265	-0.378538	1.02621	0.424863	1.1121
14404	ENSMUSG00000031340	Gabre	X	72255999	72274803	24.0132	-3.11862	0.818157	-3.81176	0.000137981	0.00123293	-1.19554	-0.976717	-0.394322	0.811829	0.515045	1.23971
214359	ENSMUSG00000040616	Tmem51	4	142030992	142084304	37.3838	-3.1318	0.944779	-3.31485	0.000916909	0.00588202	-0.853723	-0.984921	-0.321558	0.113192	1.76166	0.285348
76630	ENSMUSG00000024776	Stambpl1	19	34192229	34240333	236.944	-3.13489	0.865048	-3.62395	0.000290142	0.00228123	-1.13277	-1.24396	-0.130703	0.96437	0.645492	0.897573
228564	ENSMUSG00000027238	Frmd5	2	121545529	121807087	14.7604	-3.13539	0.984052	-3.18621	0.00144151	0.0085004	-0.421299	-0.822167	-1.1103	1.40416	-0.0207971	0.970403
14991	ENSMUSG00000016206	H2-M3	17	37270220	37274484	234.424	-3.13937	0.596797	-5.26037	1.44e-07	3.12e-06	-0.964459	-0.779529	-0.662852	1.29595	-0.0471554	1.15804
338372	ENSMUSG00000042724	Map3k9	12	81721010	81781175	456.031	-3.1437	0.887233	-3.54327	0.000395198	0.00291749	-0.759053	-0.832283	-0.278524	1.19314	-0.661892	1.33862
434437	ENSMUSG00000032607	Amt	9	108296853	108302302	19.2691	-3.14593	0.687723	-4.57442	4.78e-06	6.79e-05	-0.858871	-0.859446	-0.891407	1.11014	0.318339	1.18124
NA	ENSMUSG00000090440	Gm9732	14	41573211	41581305	32.0873	-3.15248	0.833005	-3.78446	0.000154042	0.00134115	-0.635426	-0.927956	-0.668859	1.17823	-0.29277	1.34678
26386	ENSMUSG00000033249	Hsf4	8	105269801	105275845	24.3037	-3.15324	0.928667	-3.39544	0.000685179	0.0046116	-0.960643	-0.709052	-0.498024	0.13836	1.80464	0.224714
217648	ENSMUSG00000047227	Gm527	12	64917906	64924592	27.1114	-3.15417	0.840299	-3.75362	0.000174296	0.00147861	-1.06106	-0.814176	-0.48537	1.32558	-0.066824	1.10185
260299	ENSMUSG00000054793	Cadm4	7	24482023	24504539	41.3823	-3.15641	0.657394	-4.80139	1.58e-06	2.57e-05	-0.702425	-0.834627	-0.925151	1.16152	0.0342737	1.26641
106766	ENSMUSG00000038781	Stap2	17	55997081	56005570	88.4426	-3.15769	0.443896	-7.11358	1.13e-12	7.35e-11	-1.03999	-1.01211	-0.630418	0.841555	1.13708	0.703883
NA	ENSMUSG00000086272	BC039966	4	153947633	153950503	8.36931	-3.16777	0.988573	-3.20439	0.0013535	0.00811929	-0.868031	-0.868557	-0.797469	0.405902	0.602072	1.52608
103844	ENSMUSG00000057054	Inca1	11	70688361	70700155	22.4295	-3.17076	0.83768	-3.78517	0.000153605	0.00133817	-0.731885	-0.812019	-0.744544	1.12842	-0.227593	1.38762
77531	ENSMUSG00000058589	Anks1b	10	89873509	90973300	21.8972	-3.18325	0.739162	-4.30657	1.66e-05	0.000204527	-1.19888	-0.967624	-0.483368	1.02953	0.710029	0.910314
50799	ENSMUSG00000015112	Slc25a13	6	6041218	6217173	544.753	-3.1971	0.821794	-3.89039	0.000100084	0.000945382	-1.253	-1.14969	-0.105404	0.848953	0.829957	0.829184
30939	ENSMUSG00000020415	Pttg1	11	43420250	43426251	291.047	-3.19968	0.455164	-7.02974	2.07e-12	1.3e-10	-0.800463	-0.801222	-0.987943	1.04381	0.294916	1.2509
11810	ENSMUSG00000040613	Apobec1	6	122577792	122602444	143.506	-3.21215	0.691936	-4.64227	3.45e-06	5.14e-05	-1.13756	-0.859743	-0.444654	1.12844	0.0941525	1.21937
17385	ENSMUSG00000000901	Mmp11	10	75923222	75936496	381.506	-3.21399	0.727828	-4.41586	1.01e-05	0.000131753	-0.952589	-0.826225	-0.445985	1.19643	-0.276641	1.30501
74080	ENSMUSG00000032456	Nmnat3	9	98287435	98420438	121.514	-3.21442	0.600595	-5.35207	8.7e-08	1.95e-06	-1.02624	-1.09825	-0.465186	1.10455	0.425195	1.05993
19039	ENSMUSG00000033880	Lgals3bp	11	118392751	118402092	834.175	-3.2196	0.72978	-4.41175	1.03e-05	0.000134036	-0.918391	-0.76157	-0.488178	1.22004	-0.362703	1.3108
17318	ENSMUSG00000035299	Mid1	X	169685199	170005736	802.822	-3.22938	0.217508	-14.8471	7.26e-50	1.03e-46	-0.89413	-0.902199	-0.928211	0.779152	1.08593	0.85946
170942	ENSMUSG00000096768	Erdr1	Y	90784738	90816464	327.033	-3.23934	0.279442	-11.5922	4.52e-31	2.47e-28	-0.934027	-0.88629	-0.890653	0.855524	1.14631	0.709139
71970	ENSMUSG00000034173	Zbed5	5	129895723	129903623	35.7105	-3.23963	0.530152	-6.11075	9.92e-10	3.57e-08	-1.11038	-0.917293	-0.673466	0.98092	0.737041	0.983178
432555	ENSMUSG00000058163	Gm5431	11	48887422	48902214	12.0591	-3.24157	0.982355	-3.29979	0.000967566	0.00615429	-1.12942	-0.92498	-0.433422	0.898965	0.2419	1.34696
330890	ENSMUSG00000036912	Piwil4	9	14696230	14740733	13.2632	-3.25112	0.931215	-3.49126	0.000480745	0.00344756	-0.682221	-0.959836	-0.743068	1.08938	-0.0714726	1.36721
17957	ENSMUSG00000027438	Napb	2	148693985	148732467	175.441	-3.25357	0.735285	-4.4249	9.65e-06	0.000126885	-0.779145	-0.702311	-0.685258	1.32183	-0.391795	1.23668
18741	ENSMUSG00000028023	Pitx2	3	129199878	129219591	22.6409	-3.25866	0.710331	-4.58752	4.49e-06	6.41e-05	-0.87442	-0.966279	-0.716526	0.398911	1.46645	0.691861
171463	ENSMUSG00000040717	Il17rd	14	27038941	27107286	412.951	-3.26616	0.562013	-5.81154	6.19e-09	1.89e-07	-0.998214	-0.998874	-0.523412	1.15652	0.200273	1.16371
27027	ENSMUSG00000000244	Tspan32	7	143005046	143019644	32.6982	-3.27415	0.602476	-5.43449	5.5e-08	1.28e-06	-0.732155	-0.903205	-0.979239	1.17375	0.350594	1.09025
16912	ENSMUSG00000096727	Psmb9	17	34181988	34187764	50.7281	-3.28085	0.74919	-4.37919	1.19e-05	0.00015304	-0.646692	-0.791093	-0.858779	1.2339	-0.220774	1.28344
227545	ENSMUSG00000045319	Proser2	2	6097607	6130211	65.9687	-3.28485	0.876927	-3.74587	0.000179773	0.00151603	-1.12108	-1.12139	-0.278682	1.0623	0.401275	1.05758
20732	ENSMUSG00000027315	Spint1	2	119237362	119249527	15.7932	-3.29184	1.02309	-3.21754	0.00129294	0.00780201	-0.918182	-0.918533	-0.410801	0.171903	1.73093	0.344682
100040462	ENSMUSG00000090272	Mndal	1	173849126	173942491	199.533	-3.30543	0.899411	-3.6751	0.000237752	0.00193394	-0.49345	-0.494092	-0.993244	1.36495	-0.550317	1.16615
433022	ENSMUSG00000087141	Plcxd2	16	45959263	46010218	290.569	-3.31408	0.684811	-4.83941	1.3e-06	2.19e-05	-1.05272	-1.18422	-0.323223	1.00922	0.489394	1.06155
69480	ENSMUSG00000042734	Ttc9	12	81631249	81667557	1289.29	-3.31513	0.506398	-6.5465	5.89e-11	2.7e-09	-0.696724	-0.651051	-1.23193	1.08889	0.373838	1.11697
110173	ENSMUSG00000028164	Manba	3	135485611	135571404	482.443	-3.31778	0.213375	-15.549	1.62e-54	2.87e-51	-0.975291	-0.976026	-0.779049	0.92827	0.857443	0.944653
73893	ENSMUSG00000049526	Tmem202	9	59518685	59539847	33.0387	-3.31894	0.880576	-3.76905	0.000163867	0.00140897	-0.703046	-0.514671	-1.09669	1.43161	-0.105845	0.988639
68526	ENSMUSG00000041762	Gpr155	2	73341506	73386572	137.04	-3.31971	0.578561	-5.73787	9.59e-09	2.76e-07	-0.756729	-0.727171	-1.0045	1.25976	0.0909791	1.13767
338369	ENSMUSG00000050270	Tmem220	11	67025154	67035312	16.4112	-3.3212	1.0021	-3.31425	0.000918908	0.00588688	-0.556218	-0.475056	-1.42439	1.08828	0.285666	1.08171
NA	ENSMUSG00000086606	Gm13205	4	148947492	148948914	106.057	-3.32495	0.824862	-4.03092	5.56e-05	0.000574361	-0.594002	-0.704251	-0.768268	1.20712	-0.501572	1.36097
14869	ENSMUSG00000038155	Gstp2	19	4040285	4042236	41.4824	-3.32923	0.624854	-5.32801	9.93e-08	2.21e-06	-0.682709	-0.909964	-0.963218	1.10993	0.222611	1.22335
269701	ENSMUSG00000029442	Wdr66	5	123252102	123327484	26.5349	-3.33555	0.576106	-5.78983	7.05e-09	2.12e-07	-0.752471	-1.05474	-0.902375	0.704563	1.0196	0.985419
232430	ENSMUSG00000032652	Crebl2	6	134830154	134858931	257.481	-3.33733	0.700751	-4.76251	1.91e-06	3.04e-05	-0.841144	-0.852367	-0.571546	1.27446	-0.254498	1.2451
70892	ENSMUSG00000036745	Ttll7	3	146852367	146984009	186.597	-3.34124	0.952202	-3.50896	0.00044986	0.00326223	-1.18404	-1.18432	-0.152759	0.970279	0.656818	0.894016
NA	ENSMUSG00000097243	Gm26908	14	70205324	70217659	9.26308	-3.34503	1.04511	-3.20065	0.00137118	0.00819188	-0.488359	-1.03843	-0.993785	1.14882	0.219559	1.1522
13423	ENSMUSG00000003812	Dnase2a	8	84908560	84922915	88.379	-3.35216	0.369037	-9.08355	1.05e-19	1.99e-17	-0.749093	-1.05071	-0.920263	0.866961	1.02494	0.828165
620913	ENSMUSG00000048852	Gm12185	11	48904656	48992226	17.219	-3.35222	0.761829	-4.40022	1.08e-05	0.000140328	-0.738483	-0.95645	-0.895861	1.14705	0.286352	1.15739
50782	ENSMUSG00000024186	Rgs11	17	26202951	26211324	14.3156	-3.36987	0.801538	-4.20425	2.62e-05	0.000307137	-0.761763	-1.03819	-0.82235	1.10882	0.375422	1.13806
52055	ENSMUSG00000051343	Rab11fip5	6	85334962	85374634	1053.09	-3.37399	0.623189	-5.41407	6.16e-08	1.43e-06	-1.08961	-1.11599	-0.33496	1.05514	0.397331	1.08809
27047	ENSMUSG00000048368	Omd	13	49582462	49592822	305.118	-3.37639	0.876597	-3.8517	0.000117299	0.00107517	-0.434683	-0.535212	-1.14127	1.30735	-0.369409	1.17323
20706	ENSMUSG00000021403	Serpinb9b	13	33027416	33041884	3331.45	-3.37669	0.645267	-5.23302	1.67e-07	3.59e-06	-0.787135	-0.812483	-0.730146	1.25363	-0.181848	1.25798
380863	ENSMUSG00000052485	Tmem171	13	98686235	98694834	21.5418	-3.38775	0.754765	-4.48849	7.17e-06	9.79e-05	-1.01188	-1.13476	-0.507778	0.819549	0.723121	1.11175
70617	ENSMUSG00000050549	5730508B09Rik	3	127869058	127896324	56.313	-3.39043	0.578195	-5.86381	4.52e-09	1.42e-07	-0.942966	-1.12887	-0.582159	1.0879	0.573636	0.992455
19092	ENSMUSG00000029334	Prkg2	5	98929773	99037351	1990.53	-3.39367	0.607424	-5.587	2.31e-08	5.97e-07	-0.939952	-1.02935	-0.489847	1.21873	0.0899473	1.15047
52668	ENSMUSG00000064215	Ifi27	12	103434211	103440239	1312.12	-3.3967	0.84098	-4.03898	5.37e-05	0.000559432	-0.436438	-0.432334	-1.31108	1.18821	-0.211338	1.20298
16859	ENSMUSG00000001123	Lgals9	11	78962974	78984946	2996.58	-3.40981	0.441424	-7.72456	1.12e-14	1.04e-12	-0.987556	-1.04323	-0.5979	1.05897	0.449073	1.12065
243771	ENSMUSG00000038507	Parp12	6	39086410	39118349	926.523	-3.41166	0.537981	-6.3416	2.27e-10	9.44e-09	-0.83195	-0.800288	-0.866162	1.21745	0.0861455	1.1948
NA	ENSMUSG00000100706	Gm19744	8	48843665	48869901	58.3533	-3.4208	0.827571	-4.13354	3.57e-05	0.000398496	-0.911317	-1.05439	-0.415448	1.26177	-0.0176267	1.13702
76681	ENSMUSG00000066258	Trim12a	7	104299894	104315466	98.0948	-3.44282	0.903918	-3.80878	0.000139655	0.00124327	-0.582423	-0.6826	-0.689171	1.36928	-0.622391	1.2073
107684	ENSMUSG00000028337	Coro2a	4	46536937	46602202	112.459	-3.44821	0.874073	-3.94499	7.98e-05	0.000783996	-0.671193	-0.671704	-0.643746	1.25582	-0.593695	1.32452
13636	ENSMUSG00000027954	Efna1	3	89271733	89281142	15.0366	-3.44867	0.75977	-4.5391	5.65e-06	7.91e-05	-0.910768	-0.911246	-0.846662	0.994065	0.49601	1.1786
14166	ENSMUSG00000042826	Fgf11	11	69796068	69801857	9.93616	-3.45323	0.996925	-3.46388	0.000532437	0.0037373	-0.664822	-0.834232	-1.01191	1.3374	0.162024	1.01154
223864	ENSMUSG00000022469	Rapgef3	15	97744770	97767972	514.383	-3.45507	0.512647	-6.73966	1.59e-11	8.28e-10	-1.12181	-1.05468	-0.470655	0.714125	1.08778	0.845241
12933	ENSMUSG00000029121	Crmp1	5	37241940	37292133	113.496	-3.45635	0.994935	-3.47395	0.00051286	0.00362851	-0.998632	-1.03184	-0.213032	1.21458	-0.151913	1.18084
233057	ENSMUSG00000050855	Zfp940	7	29833620	29853669	20.9185	-3.45893	0.819875	-4.21885	2.46e-05	0.000289833	-1.07247	-0.952053	-0.528076	0.570406	1.42389	0.5583
244556	ENSMUSG00000074194	Zfp791	8	85108553	85123095	10.482	-3.46133	1.06345	-3.25482	0.00113465	0.00701972	-1.42379	-0.745588	-0.390433	1.08161	0.771166	0.707033
74580	ENSMUSG00000060224	Pyroxd2	19	42725858	42752775	29.7371	-3.46359	0.719703	-4.81252	1.49e-06	2.46e-05	-1.08441	-0.996419	-0.535508	0.837564	1.25056	0.528217
15442	ENSMUSG00000035273	Hpse	5	100679484	100719716	88.341	-3.46389	0.579138	-5.98112	2.22e-09	7.27e-08	-0.876783	-1.11958	-0.609808	1.12389	0.391694	1.09059
21987	ENSMUSG00000000296	Tpd52l1	10	31332376	31445958	29.5141	-3.46617	0.832768	-4.16223	3.15e-05	0.000358609	-1.26279	-0.736684	-0.54925	1.09577	0.336129	1.11682
20750	ENSMUSG00000029304	Spp1	5	104435118	104441050	1776.69	-3.46661	0.22271	-15.5656	1.25e-54	2.54e-51	-0.850279	-0.898187	-0.974848	1.01877	0.731178	0.973364
11677	ENSMUSG00000001642	Akr1b3	6	34302434	34317478	8929.96	-3.46963	0.560995	-6.18477	6.22e-10	2.35e-08	-1.13078	-1.11123	-0.342894	0.967561	0.558835	1.05851
67138	ENSMUSG00000029798	Herc6	6	57581000	57664632	781.256	-3.4741	0.756347	-4.59326	4.36e-06	6.27e-05	-0.766756	-0.88836	-0.515566	1.26269	-0.367735	1.27572
75761	ENSMUSG00000010601	Apol7a	15	77388221	77399110	69.8719	-3.47481	0.481841	-7.21153	5.53e-13	3.79e-11	-0.831014	-0.958894	-0.855861	1.1501	0.419051	1.07662
22240	ENSMUSG00000024501	Dpysl3	18	43320979	43438286	7685.96	-3.48794	0.615496	-5.66687	1.45e-08	4e-07	-1.05072	-1.06686	-0.384378	1.12818	0.243255	1.13053
17476	ENSMUSG00000046805	Mpeg1	19	12460779	12465284	17.6012	-3.49689	1.10848	-3.15467	0.0016068	0.00928281	-0.723976	-0.841127	-0.474407	1.09292	-0.501593	1.44818
68279	ENSMUSG00000011008	Mcoln2	3	146149833	146195513	14.1148	-3.50248	0.789348	-4.43718	9.11e-06	0.000120804	-1.01546	-1.01585	-0.666583	1.06422	0.929845	0.703834
66274	ENSMUSG00000072640	Lyrm9	11	78826584	78846870	78.3948	-3.5037	0.726599	-4.82205	1.42e-06	2.37e-05	-1.09334	-1.09369	-0.423752	0.954044	0.557917	1.09882
381493	ENSMUSG00000063767	S100a7a	3	90654017	90658669	62.129	-3.51812	0.686191	-5.12703	2.94e-07	5.96e-06	-1.08473	-1.08508	-0.471156	0.892738	0.651781	1.09644
NA	ENSMUSG00000092500	Gm20400	6	142161493	142173796	188.31	-3.53144	0.632441	-5.58382	2.35e-08	6.03e-07	-1.17265	-0.988574	-0.45709	0.966329	0.561057	1.09092
68075	ENSMUSG00000028701	Lurap1	4	116132406	116151338	33.9892	-3.53863	0.610969	-5.79183	6.96e-09	2.1e-07	-0.9181	-0.985626	-0.729	1.13949	0.399576	1.09366
68318	ENSMUSG00000053040	Aph1c	9	66814994	66834726	10.6674	-3.55273	0.876515	-4.05325	5.05e-05	0.000533806	-0.735456	-0.90379	-1.08034	0.827938	0.961395	0.930253
17952	ENSMUSG00000078942	Naip6	13	100281121	100317674	34.1484	-3.5603	0.62564	-5.69065	1.27e-08	3.56e-07	-1.04615	-0.736673	-0.845216	1.14768	0.396979	1.08338
319236	ENSMUSG00000057143	Trim12c	7	104338754	104353362	319.348	-3.57622	0.765255	-4.67324	2.96e-06	4.51e-05	-0.614231	-0.808365	-0.743156	1.30658	-0.389176	1.24835
15064	ENSMUSG00000026471	Mr1	1	155127277	155146814	46.1772	-3.57957	0.590316	-6.06383	1.33e-09	4.59e-08	-0.81389	-1.06781	-0.745255	0.536515	1.33603	0.754404
319887	ENSMUSG00000097327	E030030I06Rik	10	22113050	22149270	27.1589	-3.58165	0.980279	-3.65371	0.000258478	0.00207409	-0.643377	-0.709101	-0.731872	1.09494	-0.469463	1.45888
14226	ENSMUSG00000020635	Fkbp1b	12	4833174	4841591	11.0543	-3.58319	0.906525	-3.95266	7.73e-05	0.000762956	-0.897155	-1.11075	-0.662983	0.859289	0.638913	1.17269
68178	ENSMUSG00000032232	Cgnl1	9	71626509	71771602	1512.73	-3.58422	0.44794	-8.00157	1.23e-15	1.33e-13	-0.812141	-0.819242	-0.983739	1.13769	0.341356	1.13608
244416	ENSMUSG00000046794	Ppp1r3b	8	35375739	35388139	47.0171	-3.59012	0.553127	-6.49058	8.55e-11	3.8e-09	-0.737898	-0.777591	-1.16718	0.861417	1.12042	0.700828
66102	ENSMUSG00000018920	Cxcl16	11	70453983	70459984	23.0218	-3.59817	0.837136	-4.2982	1.72e-05	0.000211674	-1.0571	-1.0574	-0.48047	0.632777	1.30365	0.658542
72472	ENSMUSG00000019838	Slc16a10	10	40033532	40142258	73.0155	-3.60224	0.650357	-5.53887	3.04e-08	7.59e-07	-0.737007	-1.11164	-0.693752	1.13656	0.223436	1.18241
381175	ENSMUSG00000038903	Ccdc68	18	69925426	69969484	185.732	-3.60391	0.888451	-4.0564	4.98e-05	0.000527438	-0.548801	-0.518894	-1.15632	1.314	-0.234858	1.14488
170833	ENSMUSG00000052566	Hook2	8	84990603	85003349	239.81	-3.61713	0.56028	-6.45594	1.08e-10	4.7e-09	-0.901558	-0.81162	-0.789798	1.13024	0.101114	1.27162
74552	ENSMUSG00000028803	Nipal3	4	135445420	135495038	191.669	-3.62174	0.787813	-4.59721	4.28e-06	6.18e-05	-0.545542	-0.687037	-1.02591	1.19122	-0.237513	1.30478
52850	ENSMUSG00000042216	Sgsm1	5	113243220	113310786	129.121	-3.63238	1.03774	-3.50027	0.00046478	0.00335505	-1.12786	-1.21344	-0.223617	0.779433	0.937331	0.848159
67430	ENSMUSG00000020434	4921536K21Rik	11	3886088	3895098	32.3755	-3.63285	0.854055	-4.25365	2.1e-05	0.000251793	-0.823242	-0.823637	-0.640449	1.29171	-0.233483	1.2291
114643	ENSMUSG00000001166	Oas1c	5	120800194	120812514	160.478	-3.63941	0.71808	-5.06825	4.01e-07	7.73e-06	-0.784059	-0.711089	-0.783958	1.26852	-0.251419	1.262
110058	ENSMUSG00000058420	Syt17	7	118380717	118448222	17.9256	-3.64268	1.12225	-3.24587	0.00117094	0.00720455	-1.01062	-1.01084	-0.334045	0.765856	0.0893986	1.50025
56711	ENSMUSG00000003282	Plag1	4	3900996	3938423	38.8906	-3.64841	0.803093	-4.54294	5.55e-06	7.82e-05	-0.970311	-0.845782	-0.580213	1.24897	-0.0541798	1.20152
72180	ENSMUSG00000034800	Zfp661	2	127574662	127587094	47.7029	-3.6501	0.599941	-6.0841	1.17e-09	4.12e-08	-1.11736	-0.692246	-0.835996	1.17811	0.500601	0.966893
19125	ENSMUSG00000003526	Prodh	16	18060357	18090203	85.4538	-3.65382	1.14306	-3.19652	0.00139097	0.00828122	-1.09741	-1.23783	-0.221688	0.844994	0.988152	0.723782
21952	ENSMUSG00000026418	Tnni1	1	135779434	135810989	15.0371	-3.65976	1.07734	-3.39704	0.00068119	0.00458909	-0.492593	-0.819685	-0.953008	1.49256	-0.184144	0.956874
245945	ENSMUSG00000070780	Rbm47	5	66016549	66173118	78.5568	-3.66254	0.554178	-6.60895	3.87e-11	1.85e-09	-1.03438	-0.964952	-0.637869	1.11268	0.452504	1.07202
16633	ENSMUSG00000030187	Klra2	6	131219223	131247362	27.8125	-3.68231	0.915971	-4.02012	5.82e-05	0.000597436	-0.753458	-1.00974	-0.561853	1.39164	-0.135271	1.06869
80285	ENSMUSG00000022906	Parp9	16	35938470	35972605	788.357	-3.68352	0.64851	-5.67998	1.35e-08	3.75e-07	-0.865207	-0.793597	-0.720007	1.2556	-0.107677	1.23089
53945	ENSMUSG00000025993	Slc40a1	1	45908068	45926523	356.941	-3.68466	0.938616	-3.92563	8.65e-05	0.000838799	-0.52868	-0.647116	-0.66048	1.27875	-0.739786	1.29732
12494	ENSMUSG00000029084	Cd38	5	43868553	43912375	309.007	-3.6857	0.781383	-4.7169	2.39e-06	3.72e-05	-0.634357	-0.53716	-1.40236	1.02931	0.56004	0.984532
20359	ENSMUSG00000001227	Sema6b	17	56123085	56140343	27.6598	-3.69957	1.02263	-3.6177	0.000297229	0.00232475	-0.730638	-0.596197	-0.682367	-0.00912792	1.90588	0.112455
243277	ENSMUSG00000044017	Adgrd1	5	129096750	129204599	93.2669	-3.70322	0.570649	-6.48949	8.61e-11	3.82e-09	-0.837176	-0.943255	-0.770407	1.09936	0.199483	1.252
74591	ENSMUSG00000050296	Abca12	1	71242276	71414910	7.8376	-3.70607	1.1595	-3.19627	0.00139218	0.008285	-0.909045	-0.674686	-0.863483	1.41615	0.0487308	0.982334
NA	ENSMUSG00000097222	1010001N08Rik	18	11049087	11052567	49.9546	-3.71311	0.469844	-7.90285	2.73e-15	2.69e-13	-0.988429	-0.940468	-0.785536	1.06651	0.709523	0.938405
240023	ENSMUSG00000073460	Pnldc1	17	12888902	12910000	9.91957	-3.72092	0.964064	-3.85962	0.000113565	0.0010477	-0.653451	-1.03912	-0.996432	0.651888	1.03404	1.00307
72281	ENSMUSG00000053886	Sh2d4a	8	68276567	68347699	166.335	-3.73608	0.827562	-4.51457	6.34e-06	8.79e-05	-1.0921	-0.998737	-0.366783	1.16541	0.155061	1.13715
242819	ENSMUSG00000040570	Rundc3b	5	8490334	8622952	47.6754	-3.7425	1.09525	-3.41703	0.000633089	0.00432854	-0.956076	-1.13065	-0.297132	1.17871	0.053161	1.15199
15114	ENSMUSG00000006930	Hap1	11	100347327	100356128	108.228	-3.74542	0.732227	-5.11511	3.14e-07	6.28e-06	-0.998275	-0.84103	-0.565696	1.08145	-0.0203811	1.34393
16404	ENSMUSG00000025348	Itga7	10	128933818	128958282	35.6997	-3.7495	0.951041	-3.94252	8.06e-05	0.000789934	-0.853362	-0.92696	-0.471376	1.17428	-0.245821	1.32324
20964	ENSMUSG00000037217	Syn1	X	20860511	20921004	87.2504	-3.75779	0.884826	-4.24692	2.17e-05	0.000259037	-0.687945	-0.641083	-0.743239	1.25269	-0.500775	1.32035
56219	ENSMUSG00000028838	Extl1	4	134356372	134383850	34.1052	-3.75781	1.15508	-3.25329	0.00114077	0.00705425	-0.545119	-0.545521	-0.74342	1.18351	-0.73309	1.38364
68695	ENSMUSG00000030532	Hddc3	7	80343104	80350547	48.1039	-3.76278	0.576682	-6.52488	6.81e-11	3.08e-09	-0.984005	-0.984392	-0.68819	0.645614	1.2796	0.731374
21950	ENSMUSG00000035678	Tnfsf9	17	57105385	57107757	36.8135	-3.76407	0.865064	-4.35121	1.35e-05	0.000171467	-1.10879	-1.10902	-0.425821	0.754862	0.998218	0.89055
54613	ENSMUSG00000022747	St3gal6	16	58468125	58524243	573.152	-3.77013	0.775218	-4.86331	1.15e-06	1.99e-05	-1.10514	-1.20383	-0.277842	0.810286	0.982291	0.794233
269788	ENSMUSG00000042873	Lhfpl4	6	113168090	113195384	70.8117	-3.78692	1.10767	-3.41881	0.000628962	0.00431067	-0.746045	-0.677893	-0.402172	1.24625	-0.734979	1.31484
259302	ENSMUSG00000030257	Srgap3	6	112717971	112947266	1024.65	-3.7957	1.16346	-3.26241	0.0011047	0.00687598	-0.84376	-0.90921	-0.0123384	1.21786	-0.682367	1.22982
29811	ENSMUSG00000004558	Ndrg2	14	51905271	51913488	30.1859	-3.80502	0.677214	-5.61864	1.92e-08	5.06e-07	-1.12644	-0.942034	-0.612929	0.677906	1.02898	0.974517
NA	ENSMUSG00000097749	Gm16938	7	98177194	98179401	10.3117	-3.8062	1.00425	-3.79008	0.000150597	0.00132167	-0.702695	-0.554607	-1.36818	0.8294	0.784332	1.01175
230904	ENSMUSG00000041556	Fbxo2	4	148160621	148166424	31.5023	-3.81092	0.609271	-6.25488	3.98e-10	1.56e-08	-0.904795	-0.838464	-0.9285	0.984136	0.509406	1.17822
NA	ENSMUSG00000052334	1700024B05Rik	14	41943995	42003821	10.4041	-3.81247	1.09481	-3.48232	0.000497092	0.00354187	-0.947097	-0.592694	-0.908073	0.766309	0.160305	1.52125
381142	ENSMUSG00000073568	Arl14epl	18	46925982	46934222	19.1251	-3.81291	0.746154	-5.11008	3.22e-07	6.43e-06	-0.695967	-1.17091	-0.8354	0.820022	0.978763	0.90349
100039596	ENSMUSG00000099032	Tcf24	1	9960163	9967932	36.2307	-3.81876	1.06939	-3.57096	0.000355674	0.00266475	-0.989294	-1.1001	-0.340776	1.18951	0.115168	1.12549
407812	ENSMUSG00000060314	Zfp941	7	140807449	140822178	32.9667	-3.82289	0.756449	-5.05373	4.33e-07	8.25e-06	-0.86076	-1.22774	-0.567723	1.10659	0.820673	0.728961
68737	ENSMUSG00000021257	Angel1	12	86700502	86726460	107.766	-3.82718	0.817435	-4.68194	2.84e-06	4.35e-05	-0.957443	-0.798451	-0.527813	1.22211	-0.214233	1.27583
12808	ENSMUSG00000020173	Cobl	11	12236608	12464960	697.789	-3.83126	0.427472	-8.96258	3.17e-19	5.57e-17	-0.804834	-0.868616	-0.970263	1.10989	0.414649	1.11917
100039175	ENSMUSG00000094800	Gm9780	14	26027282	26042711	15.3215	-3.83402	0.987594	-3.88219	0.000103522	0.000971413	-1.02464	-0.72844	-0.671977	0.527786	1.61555	0.281717
72535	ENSMUSG00000035561	Aldh1b1	4	45799022	45804604	15.5023	-3.86358	0.817955	-4.72347	2.32e-06	3.62e-05	-0.953295	-0.953654	-0.759708	0.558486	1.24186	0.866313
56747	ENSMUSG00000058153	Sez6l	5	112419151	112577185	32.7052	-3.87038	0.755763	-5.12116	3.04e-07	6.11e-06	-0.576548	-1.09042	-0.954605	0.472098	1.20572	0.943755
NA	ENSMUSG00000088088	Rmrp	4	43492788	43493058	15.6361	-3.87085	0.909204	-4.2574	2.07e-05	0.000248021	-0.906297	-0.906644	-0.718927	1.36599	0.966477	0.199401
71653	ENSMUSG00000041362	Shtn1	19	58973358	59076069	292.69	-3.87554	1.17436	-3.30014	0.000966364	0.0061494	-1.12107	-1.17808	-0.137319	1.088	0.325285	1.02318
75146	ENSMUSG00000025227	Mfsd13a	19	46341121	46375252	33.3337	-3.87609	0.634888	-6.10516	1.03e-09	3.66e-08	-0.897668	-0.898072	-0.84357	0.539281	1.35015	0.749878
69938	ENSMUSG00000019124	Scrn1	6	54501173	54566489	701.364	-3.87946	0.916867	-4.23121	2.32e-05	0.000275958	-1.18857	-1.14784	-0.189658	0.952547	0.576421	0.997096
66972	ENSMUSG00000046329	Slc25a23	17	57043711	57059863	33.4574	-3.88156	0.790283	-4.91161	9.03e-07	1.61e-05	-0.715995	-1.07379	-0.715906	1.15389	0.138927	1.21287
67647	ENSMUSG00000090394	4930523C07Rik	1	160044382	160080208	345.388	-3.88701	0.583487	-6.66168	2.71e-11	1.34e-09	-0.987803	-0.917241	-0.636196	1.1375	0.202361	1.20138
NA	ENSMUSG00000087684	1200007C13Rik	2	167827693	167833646	17.8318	-3.89094	0.953441	-4.08094	4.49e-05	0.000482976	-0.770178	-0.889759	-0.718167	1.08439	-0.0902451	1.38396
70701	ENSMUSG00000067219	Nipal1	5	72647795	72671078	55.3125	-3.90061	0.632957	-6.16252	7.16e-10	2.67e-08	-1.02897	-1.0293	-0.598046	0.971786	0.558602	1.12592
53627	ENSMUSG00000031169	Porcn	X	8193848	8206525	115.793	-3.90225	0.853134	-4.57402	4.78e-06	6.8e-05	-0.632391	-0.729518	-0.768426	1.23938	-0.433283	1.32424
74559	ENSMUSG00000021696	Elovl7	13	108214404	108285683	177.06	-3.92987	0.815882	-4.81672	1.46e-06	2.42e-05	-1.01206	-0.929078	-0.440775	1.22384	-0.0332987	1.19137
13982	ENSMUSG00000019768	Esr1	10	4611593	5005614	267.106	-3.9382	0.826527	-4.76476	1.89e-06	3.01e-05	-0.646247	-0.646772	-0.852067	1.28449	-0.411665	1.27226
71519	ENSMUSG00000027983	Cyp2u1	3	131288441	131303227	16.3533	-3.94379	0.813737	-4.84651	1.26e-06	2.13e-05	-1.11197	-0.814139	-0.757364	0.860796	1.16139	0.66129
21985	ENSMUSG00000027506	Tpd52	3	8925593	9004723	734.916	-3.94722	0.571101	-6.9116	4.79e-12	2.82e-10	-1.10145	-1.07509	-0.470767	1.00932	0.662255	0.97573
NA	ENSMUSG00000086236	5830418P13Rik	9	103423578	103461260	17.019	-3.95943	1.03195	-3.83683	0.000124634	0.00113076	-1.00286	-1.00308	-0.473345	0.436469	1.51486	0.527955
209760	ENSMUSG00000042246	Tmc7	7	118535841	118584736	16.9681	-3.9609	1.16008	-3.41433	0.000639391	0.00435905	-0.925825	-0.926041	-0.418952	1.27265	-0.205177	1.20335
171286	ENSMUSG00000035506	Slc12a8	16	33517328	33664135	96.6217	-3.9646	0.535475	-7.4039	1.32e-13	1.01e-11	-1.02784	-0.831819	-0.769331	1.05168	0.39509	1.18221
17342	ENSMUSG00000035158	Mitf	6	97807052	98021349	57.2614	-3.96594	0.9917	-3.99913	6.36e-05	0.00064493	-1.06852	-0.998002	-0.3809	1.2629	0.13362	1.05091
15404	ENSMUSG00000038236	Hoxa7	6	52214491	52221854	302.759	-3.96708	0.729312	-5.43949	5.34e-08	1.26e-06	-0.574026	-0.719193	-1.25127	1.11087	0.313125	1.12049
NA	ENSMUSG00000097379	Gm26873	17	17389943	17395303	12.4561	-3.99676	1.12037	-3.56737	0.000360586	0.00269871	-0.880332	-1.29631	-0.4016	1.1682	0.81578	0.594262
NA	ENSMUSG00000097815	Gm26809	6	18844220	18847360	17.0433	-4.0037	1.12106	-3.57136	0.000355138	0.00266353	-0.65443	-0.919327	-0.604418	1.7785	0.443048	-0.043374
71586	ENSMUSG00000026896	Ifih1	2	62595798	62646255	668.879	-4.02163	0.658295	-6.10915	1e-09	3.59e-08	-0.819837	-0.809977	-0.776351	1.27584	-0.0682804	1.19861
15953	ENSMUSG00000078920	Ifi47	11	49076587	49096974	253.358	-4.03284	0.568661	-7.09181	1.32e-12	8.53e-11	-0.906726	-0.846578	-0.779596	1.22873	0.15551	1.14866
215493	ENSMUSG00000028794	A3galt2	4	128755364	128769298	34.4072	-4.04774	1.03714	-3.90279	9.51e-05	0.000901809	-0.574378	-0.812199	-0.700115	1.23734	-0.477696	1.32705
72433	ENSMUSG00000030559	Rab38	7	88430273	88491572	91.9074	-4.06971	1.03628	-3.92725	8.59e-05	0.00083472	-1.21626	-1.03218	-0.361357	0.686699	1.00646	0.916638
19224	ENSMUSG00000047250	Ptgs1	2	36230426	36252272	1006.41	-4.08287	0.443037	-9.21565	3.09e-20	6.03e-18	-0.892957	-0.882194	-0.864704	1.12456	0.394363	1.12094
23801	ENSMUSG00000020892	Aloxe3	11	69125896	69149115	12.7748	-4.09578	1.24841	-3.28079	0.00103517	0.00651444	-0.824219	-0.65961	-0.614196	1.18822	-0.462323	1.37212
71911	ENSMUSG00000046598	Bdh1	16	31422280	31458901	71.0794	-4.10262	1.14603	-3.57985	0.000343797	0.00260455	-0.84956	-0.966355	-0.303911	0.172662	1.78799	0.159177
20661	ENSMUSG00000068747	Sort1	3	108284082	108361511	372.869	-4.13091	0.36152	-11.4265	3.08e-30	1.57e-27	-1.03439	-0.993433	-0.690891	0.911479	0.87236	0.934875
13867	ENSMUSG00000018166	Erbb3	10	128567523	128589652	106.972	-4.13737	0.721851	-5.73161	9.95e-09	2.86e-07	-0.884199	-0.912568	-0.636262	1.22784	-0.00844975	1.21364
21956	ENSMUSG00000026414	Tnnt2	1	135836354	135852260	587.945	-4.14862	0.78322	-5.29687	1.18e-07	2.61e-06	-1.14558	-1.0838	-0.355652	1.00794	0.536583	1.04051
667214	ENSMUSG00000069893	9930111J21Rik1	11	48946150	48979398	245.854	-4.1575	0.897101	-4.63437	3.58e-06	5.31e-05	-1.14404	-0.958559	-0.377139	1.15111	0.204742	1.12389
21928	ENSMUSG00000021281	Tnfaip2	12	111442469	111455018	4495.72	-4.17908	0.642146	-6.50798	7.62e-11	3.43e-09	-1.09759	-1.11642	-0.380673	1.0094	0.539114	1.04617
212503	ENSMUSG00000025464	Paox	7	140115799	140137224	56.8394	-4.19291	0.77687	-5.39718	6.77e-08	1.54e-06	-1.04949	-1.04972	-0.533496	0.591677	1.21934	0.821692
239570	ENSMUSG00000035944	Ttc38	15	85832306	85858822	46.0483	-4.20289	0.872687	-4.81603	1.46e-06	2.42e-05	-0.978101	-1.15662	-0.498511	0.798335	1.17848	0.656418
108735	ENSMUSG00000040848	Sft2d2	1	165174337	165194438	1347.96	-4.20552	0.549539	-7.65281	1.97e-14	1.7e-12	-0.97711	-0.93876	-0.669708	1.12656	0.292491	1.16653
102871	ENSMUSG00000042498	D330045A20Rik	X	139480367	139554582	53.1315	-4.20589	1.06458	-3.95075	7.79e-05	0.00076801	-1.11952	-1.11965	-0.396501	0.934779	0.938533	0.762358
110454	ENSMUSG00000075602	Ly6a	15	74994877	74998031	1518.76	-4.20605	0.901401	-4.66613	3.07e-06	4.64e-05	-1.09038	-1.18266	-0.217673	1.04595	0.385258	1.05951
224796	ENSMUSG00000023959	Clic5	17	44188572	44280168	523.92	-4.20616	0.67401	-6.2405	4.36e-10	1.69e-08	-0.856127	-0.815001	-0.738191	1.22621	-0.062062	1.24518
112407	ENSMUSG00000035105	Egln3	12	54178981	54203860	210.165	-4.20962	1.11799	-3.76535	0.000166313	0.00142618	-1.1515	-1.15165	-0.283529	0.955558	0.706034	0.925087
13850	ENSMUSG00000022040	Ephx2	14	66084374	66124500	111.581	-4.21278	1.22649	-3.43483	0.000592919	0.0040952	-1.14839	-1.14849	-0.303206	0.806973	0.972086	0.821025
54630	ENSMUSG00000031145	Prickle3	X	7657260	7668186	22.6337	-4.21521	1.23884	-3.40255	0.000667594	0.00452318	-0.542446	-1.13706	-0.495247	0.11418	1.74847	0.3121
213948	ENSMUSG00000038295	Atg9b	5	24384181	24392143	28.7523	-4.21531	1.11436	-3.7827	0.000155133	0.00134736	-1.22556	-0.74828	-0.442399	1.06448	0.0861333	1.26563
235044	ENSMUSG00000040563	Plppr2	9	21937033	21948907	82.2691	-4.21722	0.786561	-5.36159	8.25e-08	1.86e-06	-0.891736	-0.655475	-0.812013	1.26199	-0.130063	1.2273
69656	ENSMUSG00000031379	Pir	X	164269371	164373011	369.439	-4.21874	0.865074	-4.87674	1.08e-06	1.87e-05	-1.01814	-1.1785	-0.363969	1.06923	0.440158	1.05122
276950	ENSMUSG00000035208	Slfn8	11	83002158	83020810	77.2915	-4.23537	0.610796	-6.93417	4.09e-12	2.41e-10	-0.703853	-0.95343	-0.953041	1.07369	0.347698	1.18894
213311	ENSMUSG00000035509	Fbxl21	13	56522472	56537898	16.8327	-4.24851	0.823975	-5.15612	2.52e-07	5.19e-06	-0.913127	-0.913459	-0.86861	0.952982	0.595896	1.14632
22685	ENSMUSG00000042097	Zfp239	6	117862100	117873291	77.8801	-4.25653	0.512337	-8.30806	9.73e-17	1.29e-14	-1.11172	-0.905979	-0.69539	0.947308	0.842085	0.923696
236312	ENSMUSG00000043263	Ifi209	1	173630917	173647928	26.1766	-4.25921	1.12394	-3.78954	0.000150924	0.00132373	-0.800275	-0.800517	-0.515727	1.34189	-0.434897	1.20953
215708	ENSMUSG00000054942	Miga1	3	152273849	152340407	131.463	-4.26624	1.26387	-3.37554	0.00073672	0.00489142	-1.13996	-1.14005	-0.286215	0.719735	1.14242	0.704072
329252	ENSMUSG00000042793	Lgr6	1	134983301	135105276	42.5537	-4.27801	1.05701	-4.04729	5.18e-05	0.000544332	-1.03895	-0.939649	-0.428027	1.23195	0.0186484	1.15603
NA	ENSMUSG00000084807	Gm13073	4	149780024	149780714	22.4645	-4.27807	1.23223	-3.47181	0.000516953	0.00365202	-0.545693	-0.624813	-0.81726	1.42351	-0.571787	1.13604
105352	ENSMUSG00000069255	Dusp22	13	30659999	30711231	64.142	-4.29161	0.445615	-9.63076	5.93e-22	1.34e-19	-1.0288	-0.897142	-0.805755	0.916899	0.910356	0.904442
54445	ENSMUSG00000036908	Unc93b1	19	3935186	3949340	55.5315	-4.29558	0.976375	-4.39952	1.08e-05	0.000140651	-0.955444	-1.11748	-0.456808	0.532801	1.41795	0.578983
20351	ENSMUSG00000028064	Sema4a	3	88435959	88461182	75.8479	-4.2966	0.468657	-9.1679	4.82e-20	9.28e-18	-1.1034	-0.772183	-0.846145	0.895092	0.933464	0.893167
76041	ENSMUSG00000048924	Ccdc125	13	100669717	100697240	27.3087	-4.31321	1.1063	-3.89877	9.67e-05	0.00091568	-0.715532	-0.924736	-0.522083	0.084607	1.81174	0.266008
18783	ENSMUSG00000056220	Pla2g4a	1	149829618	149961290	2076.04	-4.32829	0.717955	-6.02863	1.65e-09	5.59e-08	-1.08093	-1.07449	-0.392897	1.10626	0.361074	1.08098
18160	ENSMUSG00000027931	Npr1	3	90450591	90465866	44.5732	-4.33962	0.822307	-5.27737	1.31e-07	2.88e-06	-0.670915	-0.93721	-0.832435	1.16375	0.0023532	1.27446
19340	ENSMUSG00000019066	Rab3d	9	21907491	21918192	147.53	-4.34224	0.431211	-10.0699	7.51e-24	2.14e-21	-1.05579	-0.823982	-0.823457	0.901831	0.68566	1.11573
245446	ENSMUSG00000046699	Slitrk4	X	64264885	64276996	63.0704	-4.36547	1.28375	-3.40056	0.000672477	0.00454761	-1.22401	-1.02724	-0.342478	1.07201	0.655302	0.866415
67119	ENSMUSG00000006241	Ccdc159	9	21927471	21935872	15.5343	-4.3671	1.16199	-3.75829	0.000171077	0.00145825	-1.19673	-0.690245	-0.527462	1.0055	0.068224	1.34071
12408	ENSMUSG00000051483	Cbr1	16	93607837	93610505	94.6374	-4.37154	0.440334	-9.92778	3.15e-23	8.47e-21	-0.923496	-0.839883	-0.943879	0.9055	1.13299	0.66877
NA	ENSMUSG00000101791	2210011K15Rik	1	121355116	121359900	27.9779	-4.37609	0.770267	-5.68126	1.34e-08	3.72e-07	-1.10116	-0.879943	-0.674615	1.03235	0.516205	1.10717
27356	ENSMUSG00000050957	Insl6	19	29321344	29325356	21.3411	-4.3905	0.862689	-5.08933	3.59e-07	7.02e-06	-0.699754	-0.896805	-1.00926	1.21615	0.346372	1.04331
241452	ENSMUSG00000027068	Dhrs9	2	69380445	69404533	781.899	-4.39653	0.951153	-4.62231	3.79e-06	5.57e-05	-1.08132	-1.08162	-0.278517	1.14325	0.183497	1.11471
16453	ENSMUSG00000031805	Jak3	8	71676296	71690575	25.864	-4.39934	0.915559	-4.80509	1.55e-06	2.53e-05	-1.03904	-1.03923	-0.541277	0.467698	1.15792	0.993924
235527	ENSMUSG00000032377	Plscr4	9	92457373	92492456	66.6337	-4.4057	1.06034	-4.15497	3.25e-05	0.000367248	-1.28154	-0.886099	-0.441174	1.02681	0.601091	0.980916
18828	ENSMUSG00000032372	Plscr2	9	92275602	92297752	358.295	-4.41363	0.868461	-5.08212	3.73e-07	7.25e-06	-1.16932	-1.07587	-0.390606	0.895297	0.926793	0.813707
12267	ENSMUSG00000040552	C3ar1	6	122847138	122856161	65.9915	-4.43343	1.27762	-3.47008	0.000520308	0.00367096	-1.21906	-1.0262	-0.355081	0.772978	1.09755	0.729808
15015	ENSMUSG00000035929	H2-Q4	17	35379617	35385290	101.136	-4.45117	0.827437	-5.37946	7.47e-08	1.69e-06	-0.946376	-1.02679	-0.534017	1.15494	0.167815	1.18442
NA	ENSMUSG00000030638	Sh3gl3	7	82173840	82307419	9.83604	-4.45226	1.15517	-3.85421	0.000116105	0.00106625	-1.26423	-0.806965	-0.566389	1.12176	0.651774	0.864049
239157	ENSMUSG00000046204	Pnma2	14	66911170	66921023	34.6221	-4.45605	1.14638	-3.88706	0.000101465	0.000955262	-0.967127	-1.21955	-0.410775	0.670479	1.18983	0.737145
75599	ENSMUSG00000051375	Pcdh1	18	38185914	38212053	316.72	-4.46246	1.01594	-4.39245	1.12e-05	0.000144636	-1.07091	-1.14378	-0.335492	1.03417	0.431125	1.08489
16447	ENSMUSG00000049128	Ivl	3	92570902	92573735	32.9635	-4.46311	0.704931	-6.33127	2.43e-10	9.96e-09	-0.839575	-1.1205	-0.72399	0.714489	1.1655	0.804077
94088	ENSMUSG00000072244	Trim6	7	104218793	104235152	45.0152	-4.46934	0.984144	-4.54135	5.59e-06	7.86e-05	-1.07688	-1.07702	-0.476733	1.01885	0.564968	1.04681
14181	ENSMUSG00000048373	Fgfbp1	5	43978858	43981779	235.852	-4.4705	1.25459	-3.56332	0.000366188	0.00273201	-1.03583	-1.07674	-0.244938	1.15376	0.0308919	1.17285
70727	ENSMUSG00000030134	Rasgef1a	6	118011438	118091546	22.5963	-4.48313	1.10855	-4.04413	5.25e-05	0.000550905	-0.770716	-0.593599	-0.872408	1.37213	-0.287441	1.15204
235043	ENSMUSG00000040883	Tmem205	9	21921008	21927556	144.876	-4.48617	0.713019	-6.2918	3.14e-10	1.27e-08	-0.726403	-0.74435	-1.01557	1.21039	0.0866785	1.18925
54598	ENSMUSG00000059588	Calcrl	2	84330626	84425411	138.917	-4.49607	1.41305	-3.18182	0.00146354	0.00860534	-1.06584	-1.21181	-0.296528	1.01173	0.60323	0.959216
20425	ENSMUSG00000020534	Shmt1	11	60788104	60811718	191.754	-4.50212	0.695872	-6.46976	9.82e-11	4.33e-09	-1.02559	-1.02587	-0.569404	0.718288	1.3018	0.60077
207818	ENSMUSG00000053559	Smagp	15	100621342	100636865	6.99385	-4.52045	1.44487	-3.12862	0.0017563	0.00997643	-1.12905	-1.12905	-0.364459	0.887003	0.756405	0.979152
16508	ENSMUSG00000060882	Kcnd2	6	21215503	21729805	20.3371	-4.52843	1.1741	-3.85693	0.000114819	0.00105648	-0.717755	-0.718019	-0.682285	1.46573	-0.429691	1.08202
109032	ENSMUSG00000070034	Sp110	1	85576899	85598817	79.2284	-4.55465	0.810585	-5.61896	1.92e-08	5.06e-07	-0.720002	-0.85577	-0.777592	1.24162	-0.145912	1.25765
214642	ENSMUSG00000062980	Cped1	6	21985916	22256404	80.5669	-4.55956	1.00615	-4.53169	5.85e-06	8.16e-05	-1.00512	-0.894399	-0.465924	0.4069	1.64605	0.312502
16403	ENSMUSG00000027111	Itga6	2	71745616	71858416	2113.64	-4.58154	0.202517	-22.623	2.57e-113	1.83e-109	-0.947839	-0.968445	-0.817153	0.95469	0.853505	0.925242
209200	ENSMUSG00000049502	Dtx3l	16	35926511	35939151	1019.34	-4.58822	0.710222	-6.46026	1.05e-10	4.58e-09	-0.88824	-0.845765	-0.685434	1.22708	-0.0399441	1.23231
74558	ENSMUSG00000045868	Gvin1	7	106156556	106215326	44.2864	-4.59288	1.13783	-4.03653	5.42e-05	0.000564892	-0.928898	-0.765385	-0.473335	1.28663	-0.360693	1.24168
212167	ENSMUSG00000039934	Gsap	5	21186255	21315132	31.697	-4.60108	0.916221	-5.0218	5.12e-07	9.65e-06	-0.62264	-1.01595	-0.871865	1.18602	0.144387	1.18005
219131	ENSMUSG00000044703	Phf11a	14	59276913	59297522	18.3108	-4.60265	1.41411	-3.25481	0.00113469	0.00701972	-1.02797	-0.595099	-0.455976	1.2919	-0.443815	1.23095
73598	ENSMUSG00000044320	1700001O22Rik	2	30794769	30803661	10.9829	-4.61512	1.3487	-3.42191	0.000621835	0.00426907	-0.721353	-1.12842	-0.507555	0.994392	-0.0365417	1.39948
217169	ENSMUSG00000017607	Tns4	11	99065678	99089306	68.2883	-4.61514	0.891281	-5.1781	2.24e-07	4.69e-06	-1.12821	-0.981248	-0.527797	1.01289	0.547137	1.07723
434341	ENSMUSG00000074151	Nlrc5	8	94434356	94527272	37.9222	-4.62706	1.26488	-3.65811	0.000254081	0.00204805	-0.687708	-1.08691	-0.432259	1.16408	-0.272344	1.31514
218772	ENSMUSG00000017491	Rarb	14	16430839	16819156	22.1307	-4.64382	1.47289	-3.15286	0.0016168	0.00932544	-0.637809	-0.436565	-0.492382	-0.234792	2.01483	-0.213285
104943	ENSMUSG00000036136	Fam110c	12	31073861	31080251	182.063	-4.64632	1.44215	-3.22181	0.00127386	0.00770976	-1.0679	-1.20076	-0.299546	1.04579	0.566946	0.955471
209692	ENSMUSG00000025815	Dhtkd1	2	5896115	5942792	11.1144	-4.64872	1.47112	-3.15999	0.00157776	0.00915215	-0.485703	-1.0352	-0.615037	-0.0799395	1.76091	0.454968
23880	ENSMUSG00000022148	Fyb	15	6579871	6663313	7.43453	-4.65137	1.31256	-3.54373	0.000394507	0.00291579	-0.731939	-1.25134	-0.690372	1.01169	0.923738	0.738226
67092	ENSMUSG00000027199	Gatm	2	122594467	122611303	1043.7	-4.65488	0.724972	-6.42077	1.36e-10	5.83e-09	-1.07595	-1.13586	-0.431131	0.820669	1.03854	0.783723
NA	ENSMUSG00000089791	Gm3555	1	98457768	98459162	25.6733	-4.65542	0.948372	-4.90886	9.16e-07	1.62e-05	-0.853906	-0.759878	-0.820183	1.22208	-0.0237071	1.23559
212531	ENSMUSG00000032261	Sh3bgrl2	9	83548327	83638801	142.888	-4.67928	1.11552	-4.19472	2.73e-05	0.000318254	-1.08206	-1.14429	-0.41111	0.901866	0.742827	0.992765
15945	ENSMUSG00000034855	Cxcl10	5	92346638	92348889	60.0814	-4.68396	1.22476	-3.82439	0.000131098	0.00117963	-0.915292	-0.83483	-0.390524	1.20332	-0.375588	1.31291
13139	ENSMUSG00000025357	Dgka	10	128720134	128744855	349.274	-4.70278	0.489901	-9.59945	8.04e-22	1.76e-19	-0.899993	-0.76394	-0.993729	1.09961	0.465975	1.09208
21912	ENSMUSG00000058254	Tspan7	X	10485158	10596605	239.565	-4.71039	1.15068	-4.09357	4.25e-05	0.000462286	-0.943154	-0.943324	-0.318305	1.18669	-0.26322	1.28131
18788	ENSMUSG00000062345	Serpinb2	1	107511423	107535478	186.746	-4.71294	0.74746	-6.30526	2.88e-10	1.17e-08	-0.832321	-0.871046	-0.696964	1.29852	-0.0694224	1.17124
114664	ENSMUSG00000029311	Hsd17b11	5	103989762	104021919	89.3727	-4.7239	0.804115	-5.87465	4.24e-09	1.33e-07	-0.98366	-1.09106	-0.569711	0.796793	1.22018	0.627458
68214	ENSMUSG00000025069	Gsto2	19	47865545	47886324	29.2817	-4.75415	1.32125	-3.59821	0.000320414	0.00246014	-1.06779	-0.81356	-0.399555	1.1853	-0.170945	1.26654
171285	ENSMUSG00000020399	Havcr2	11	46454935	46481255	32.5093	-4.75605	0.880224	-5.40323	6.55e-08	1.5e-06	-1.02136	-0.909628	-0.640985	0.781521	1.39767	0.392777
83965	ENSMUSG00000023960	Enpp5	17	44078813	44086567	73.9581	-4.75711	0.774887	-6.13911	8.3e-10	3.05e-08	-0.90195	-1.14372	-0.614093	0.686105	1.19041	0.783244
19225	ENSMUSG00000032487	Ptgs2	1	150100031	150108227	3053.96	-4.7611	0.953067	-4.99555	5.87e-07	1.09e-05	-1.01972	-1.06522	-0.277391	1.21065	0.0192011	1.13248
11979	ENSMUSG00000006567	Atp7b	8	21992785	22060305	8.22136	-4.76528	1.48506	-3.20881	0.00133284	0.00801221	-1.07858	-1.07858	-0.388275	0.893368	0.401864	1.2502
72297	ENSMUSG00000031803	B3gnt3	8	71690756	71701789	209.583	-4.76888	0.406242	-11.739	8.04e-32	4.77e-29	-0.958038	-0.976946	-0.776574	1.0669	0.692045	0.952617
106512	ENSMUSG00000034786	Gpsm3	17	34589806	34591754	64.6226	-4.77294	0.601616	-7.93354	2.13e-15	2.17e-13	-1.02053	-0.91489	-0.744315	0.99889	0.560154	1.12069
80861	ENSMUSG00000017830	Dhx58	11	100694884	100704271	286.85	-4.77981	0.993817	-4.80954	1.51e-06	2.49e-05	-0.638394	-0.650095	-0.695676	1.23282	-0.594832	1.34618
30805	ENSMUSG00000020334	Slc22a4	11	53983123	54028090	28.0498	-4.78756	1.0755	-4.45147	8.53e-06	0.000114302	-0.904194	-0.631373	-0.75968	1.13688	-0.20926	1.36762
16627	ENSMUSG00000079853	Klra1	6	130363917	130386874	25.0654	-4.79019	1.26703	-3.78065	0.000156422	0.00135524	-0.808562	-0.808726	-0.491439	1.27107	-0.44263	1.28028
67122	ENSMUSG00000078202	Nrarp	2	25180758	25183339	36.3935	-4.79391	0.638097	-7.51283	5.79e-14	4.53e-12	-0.919656	-0.919931	-0.882743	1.0572	0.721386	0.943741
NA	ENSMUSG00000072621	Slfn10-ps	11	83028130	83040042	16.6591	-4.79853	1.01223	-4.74053	2.13e-06	3.36e-05	-0.870265	-1.21976	-0.567835	0.731919	1.108	0.817943
14913	ENSMUSG00000023982	Guca1a	17	47394560	47400584	8.18563	-4.80547	1.32786	-3.61896	0.000295789	0.00231731	-1.21413	-0.727445	-0.688182	1.12786	0.502758	0.999144
NA	ENSMUSG00000097287	D130017N08Rik	5	143758354	143768575	42.859	-4.80791	0.923817	-5.2044	1.95e-07	4.13e-06	-1.23189	-0.90514	-0.531719	0.886026	0.947768	0.834952
12322	ENSMUSG00000024617	Camk2a	18	60925618	60988152	20.6939	-4.82055	1.29079	-3.73456	0.000188043	0.00157551	-0.773636	-0.650723	-0.616812	1.04129	-0.503409	1.50329
94094	ENSMUSG00000056144	Trim34a	7	104244457	104262234	77.3346	-4.82224	1.07619	-4.48082	7.44e-06	0.000100902	-0.564817	-0.72807	-0.741252	1.29659	-0.539054	1.27661
85308	ENSMUSG00000022217	Emc9	14	55581516	55585302	34.1509	-4.82348	0.858455	-5.6188	1.92e-08	5.06e-07	-0.874585	-1.23538	-0.564377	0.863703	0.85423	0.95641
16782	ENSMUSG00000026479	Lamc2	1	153122756	153186447	1035.16	-4.82854	0.82783	-5.83278	5.45e-09	1.69e-07	-1.03253	-0.989975	-0.449619	1.17051	0.133859	1.16776
12332	ENSMUSG00000056737	Capg	6	72544391	72562983	952.127	-4.83438	0.935173	-5.1695	2.35e-07	4.88e-06	-1.0826	-1.1355	-0.347608	1.02367	0.470221	1.07181
20167	ENSMUSG00000030401	Rtn2	7	19282624	19296160	21.1066	-4.8357	0.960467	-5.03474	4.78e-07	9.05e-06	-0.772495	-1.21564	-0.630417	1.03159	0.473596	1.11336
12353	ENSMUSG00000028972	Car6	4	150187015	150201332	806.812	-4.84247	1.20072	-4.03297	5.51e-05	0.000569778	-0.424572	-0.440877	-0.878162	1.25151	-0.794824	1.28693
14469	ENSMUSG00000028270	Gbp2	3	142620602	142638008	371.808	-4.853	1.13897	-4.26086	2.04e-05	0.000244424	-1.0045	-0.882594	-0.321019	1.23812	-0.258498	1.22849
18671	ENSMUSG00000040584	Abcb1a	5	8660077	8748575	151.798	-4.86131	0.880929	-5.51839	3.42e-08	8.44e-07	-0.945381	-1.01326	-0.532449	1.18606	0.13398	1.17105
11839	ENSMUSG00000029378	Areg	5	91139599	91148432	50.13	-4.863	1.2229	-3.97661	6.99e-05	0.000701836	-0.926758	-1.13591	-0.430486	1.22518	0.209398	1.05858
170740	ENSMUSG00000005267	Zfp287	11	62700356	62731905	40.7235	-4.8689	1.06267	-4.58176	4.61e-06	6.58e-05	-1.19117	-0.959186	-0.489006	0.684364	1.12339	0.831611
70335	ENSMUSG00000035504	Reep6	10	80329953	80336441	175.933	-4.86938	0.911125	-5.34436	9.07e-08	2.03e-06	-0.835508	-0.679124	-0.670443	1.23179	-0.365836	1.31912
14859	ENSMUSG00000025934	Gsta3	1	21240589	21265661	161.638	-4.87755	0.874703	-5.57624	2.46e-08	6.29e-07	-0.723867	-0.724187	-0.770676	1.32165	-0.328793	1.22587
621823	ENSMUSG00000078153	Psme2b	11	48945354	48946190	81.4948	-4.88741	0.938005	-5.21043	1.88e-07	4.01e-06	-0.891044	-1.07452	-0.551652	1.19392	0.189363	1.13394
394432	ENSMUSG00000090124	Ugt1a7c	1	88095062	88220002	674.71	-4.90692	0.612399	-8.01261	1.12e-15	1.23e-13	-0.8158	-0.729818	-1.04342	1.16585	0.29856	1.12463
12509	ENSMUSG00000032679	Cd59a	2	104095801	104115354	58.3263	-4.92023	0.60699	-8.10594	5.23e-16	6.21e-14	-1.04453	-0.976337	-0.694681	0.848296	0.862193	1.00506
215627	ENSMUSG00000048485	Zbtb8b	4	129425765	129440853	56.5349	-4.96221	0.901213	-5.50614	3.67e-08	8.99e-07	-1.03788	-0.883001	-0.60638	0.50016	1.49868	0.528417
67893	ENSMUSG00000010307	Tmem86a	7	47050601	47054777	112.17	-4.96799	1.1393	-4.36056	1.3e-05	0.000165472	-1.00819	-0.892449	-0.435867	1.20145	-0.10681	1.24186
16663	ENSMUSG00000044041	Krt13	11	100117327	100121566	14.3557	-4.98286	1.21263	-4.10914	3.97e-05	0.000434524	-1.10289	-1.10289	-0.446837	0.775796	0.985846	0.890979
225631	ENSMUSG00000045991	Onecut2	18	64340364	64398488	192.339	-4.99529	1.2125	-4.11984	3.79e-05	0.000418054	-0.551926	-0.714426	-0.527583	1.28854	-0.77652	1.28192
76933	ENSMUSG00000079017	Ifi27l2a	12	103442167	103443680	108.224	-4.99832	0.849805	-5.88173	4.06e-09	1.29e-07	-0.764438	-0.666398	-1.00843	1.1499	0.0117784	1.27759
227357	ENSMUSG00000049515	Espnl	1	91322075	91348306	13.791	-4.99979	1.06267	-4.70494	2.54e-06	3.93e-05	-0.667656	-0.823646	-1.20105	0.994533	0.887137	0.810684
18617	ENSMUSG00000095180	Rhox5	X	37804842	37808876	13.9058	-5.00235	1.19647	-4.18092	2.9e-05	0.000335465	-0.832521	-0.832749	-0.802	1.27915	0.0336155	1.1545
67775	ENSMUSG00000033355	Rtp4	16	23520291	23614222	521.473	-5.00629	1.02127	-4.90201	9.49e-07	1.67e-05	-0.587259	-0.601559	-0.794395	1.29968	-0.590814	1.27435
76252	ENSMUSG00000039347	Atp6v0e2	6	48537615	48541801	37.6632	-5.00711	0.785033	-6.37821	1.79e-10	7.61e-09	-0.936331	-0.855961	-0.820534	0.53404	1.40781	0.670974
667823	ENSMUSG00000060441	Trim5	7	104263386	104288094	18.5896	-5.01198	1.14996	-4.35841	1.31e-05	0.000166962	-0.711378	-0.846977	-0.820511	1.33363	-0.101285	1.14652
56532	ENSMUSG00000022221	Ripk3	14	55784996	55788857	228.177	-5.05175	1.02482	-4.92939	8.25e-07	1.49e-05	-0.875759	-0.900751	-0.473655	0.177025	1.74968	0.323461
19124	ENSMUSG00000027611	Procr	2	155751117	155755471	676.133	-5.06383	0.601696	-8.41593	3.9e-17	5.55e-15	-1.09528	-1.00427	-0.594273	0.948804	0.783433	0.961586
18600	ENSMUSG00000028927	Padi2	4	140906344	140952586	25.2762	-5.0824	1.4145	-3.59308	0.000326788	0.00249964	-0.719346	-0.719501	-0.493499	1.43716	-0.627988	1.12317
245128	ENSMUSG00000054753	AU018091	7	3154658	3169203	15.6677	-5.08289	1.4766	-3.4423	0.000576799	0.00400328	-0.994049	-0.994049	-0.390907	0.30631	1.59718	0.475514
69146	ENSMUSG00000022575	Gsdmd	15	75862339	75867404	465.547	-5.10194	0.628599	-8.11635	4.8e-16	5.8e-14	-1.06459	-1.03654	-0.598207	0.932466	0.839008	0.927869
668030	ENSMUSG00000078878	Gm14305	2	176708328	176721813	5.35364	-5.10851	1.5931	-3.20665	0.0013429	0.00806044	-0.511587	-1.06275	-1.06275	1.15381	0.586547	0.896722
94180	ENSMUSG00000032281	Acsbg1	9	54604877	54661870	76.9901	-5.11221	1.47123	-3.4748	0.000511236	0.00361882	-1.07421	-1.07421	-0.397081	1.08901	0.348868	1.10762
14275	ENSMUSG00000001827	Folr1	7	101858331	101870788	67.1104	-5.1135	0.991559	-5.15703	2.51e-07	5.18e-06	-0.779289	-0.894097	-0.613165	0.208528	1.75132	0.326707
NA	ENSMUSG00000079414	Gm11110	17	57092035	57105942	21.1538	-5.11483	1.22212	-4.1852	2.85e-05	0.000330275	-1.08134	-1.08134	-0.453752	1.03294	0.532143	1.05136
22169	ENSMUSG00000020638	Cmpk2	12	26469204	26479837	128.075	-5.12668	1.10229	-4.65094	3.3e-06	4.96e-05	-0.549977	-0.657064	-0.822487	1.31606	-0.538467	1.25193
69574	ENSMUSG00000022235	Cmbl	15	31568791	31590119	20.8882	-5.14832	1.05187	-4.89447	9.86e-07	1.73e-05	-0.898081	-0.89827	-0.730939	0.483585	1.53667	0.507038
24059	ENSMUSG00000032548	Slco2a1	9	102988712	103096002	755.224	-5.16709	0.996941	-5.18294	2.18e-07	4.59e-06	-1.05659	-1.13171	-0.396691	0.656698	1.24261	0.685678
13482	ENSMUSG00000035000	Dpp4	2	62330073	62412231	10.6326	-5.18558	1.26656	-4.09423	4.24e-05	0.000461327	-0.760326	-1.18344	-0.726464	1.12875	0.896169	0.645311
16392	ENSMUSG00000042258	Isl1	13	116298281	116309689	16.2174	-5.18848	1.38052	-3.75836	0.000171034	0.00145825	-1.03144	-0.706964	-0.536248	1.49851	-0.160575	0.936721
NA	ENSMUSG00000085803	Gm12056	11	22734038	22737937	21.7095	-5.19588	1.47771	-3.51618	0.000437802	0.00318941	-0.630458	-0.630623	-0.484955	-0.22723	1.97939	-0.00612373
16913	ENSMUSG00000024338	Psmb8	17	34197721	34201454	92.3893	-5.22759	0.46917	-11.1422	7.81e-29	3.84e-26	-0.946547	-0.946786	-0.835887	0.99328	0.77968	0.956259
16776	ENSMUSG00000015647	Lama5	2	180176373	180225859	7437.06	-5.22779	0.630739	-8.28835	1.15e-16	1.51e-14	-0.957654	-0.966626	-0.666207	1.1022	0.306904	1.18138
14622	ENSMUSG00000042357	Gjb5	4	127354809	127358181	215.277	-5.23266	1.07722	-4.85758	1.19e-06	2.04e-05	-0.919298	-0.987243	-0.458582	0.331856	1.64621	0.387058
15042	ENSMUSG00000053835	H2-T24	17	36005695	36020560	72.2338	-5.23721	1.19113	-4.39683	1.1e-05	0.000142149	-0.675318	-0.722163	-0.563584	1.33212	-0.616245	1.24519
67432	ENSMUSG00000025176	Hoga1	19	42045610	42070953	28.2086	-5.26167	1.05094	-5.00661	5.54e-07	1.04e-05	-0.89643	-0.896592	-0.661179	1.2065	0.023284	1.22441
217310	ENSMUSG00000034586	Hid1	11	115347707	115367756	459.368	-5.30806	0.910662	-5.82879	5.58e-09	1.71e-07	-0.9385	-0.969998	-0.514887	1.17411	0.0104993	1.23878
216445	ENSMUSG00000040345	Arhgap9	10	127321964	127329943	22.9209	-5.30913	1.15496	-4.5968	4.29e-06	6.18e-05	-0.832491	-0.711119	-0.808895	0.203548	1.70556	0.443403
21822	ENSMUSG00000078922	Tgtp1	11	48985327	48994172	17.2979	-5.32175	1.48093	-3.59353	0.00032623	0.00249679	-0.968882	-0.538241	-0.639404	1.29113	-0.387734	1.24314
386454	ENSMUSG00000036492	Rnf39	17	36942918	36947986	18.4676	-5.34249	1.30626	-4.08991	4.32e-05	0.00046822	-1.03787	-1.03787	-0.46906	0.552329	1.40587	0.586605
21788	ENSMUSG00000027082	Tfpi	2	84432855	84476775	601.263	-5.34445	0.30493	-17.5268	8.95e-69	3.18e-65	-0.924427	-0.942179	-0.860294	0.866741	1.06479	0.795368
16168	ENSMUSG00000031712	Il15	8	82331632	82403222	6.323	-5.34709	1.52824	-3.49885	0.000467266	0.00336446	-1.07238	-1.07238	-0.520574	0.689117	0.961562	1.01465
NA	ENSMUSG00000085085	1700086P04Rik	4	129050097	129057983	6.30734	-5.34969	1.57093	-3.40543	0.000660593	0.00448642	-1.05335	-1.05335	-0.506015	1.07169	0.463142	1.07789
23961	ENSMUSG00000029605	Oas1b	5	120812635	120824163	89.8457	-5.36087	1.01521	-5.28057	1.29e-07	2.83e-06	-0.698085	-0.818009	-0.665518	1.18842	-0.368004	1.3612
NA	ENSMUSG00000072109	A530040E14Rik	1	85105946	85114035	6.41243	-5.3752	1.61142	-3.3357	0.000850859	0.00553311	-1.03095	-1.03095	-0.493975	1.13528	0.302647	1.11795
68487	ENSMUSG00000057137	Tmem140	6	34863146	34874946	375.029	-5.38904	0.768254	-7.01466	2.31e-12	1.43e-10	-0.948413	-0.901962	-0.645508	1.13561	0.107634	1.25264
NA	ENSMUSG00000101268	2010310C07Rik	6	42370671	42381215	12.1597	-5.39024	1.40983	-3.82332	0.000131667	0.00118326	-0.698418	-1.07598	-0.668203	1.35562	0.0538416	1.03315
69665	ENSMUSG00000006143	Upk3bl	5	136054492	136064326	12.7821	-5.40003	1.70495	-3.16727	0.00153879	0.00897731	-0.913195	-0.913195	-0.396175	1.20237	-0.267433	1.28763
NA	ENSMUSG00000097056	Gm4262	16	11008898	11015186	12.8494	-5.42312	1.51643	-3.57623	0.000348581	0.00262719	-0.990633	-0.990633	-0.454885	1.23695	0.0604887	1.13871
100039123	ENSMUSG00000078877	Gm14295	2	176798612	176811223	18.5296	-5.42401	1.00386	-5.40317	6.55e-08	1.5e-06	-0.916216	-0.916418	-0.889048	1.05786	0.715506	0.948311
210094	ENSMUSG00000013367	Iglon5	7	43472904	43490075	18.6807	-5.43909	1.30039	-4.18266	2.88e-05	0.000333445	-0.764552	-0.764738	-0.739554	1.05185	-0.239079	1.45607
22153	ENSMUSG00000062591	Tubb4a	17	57080066	57087782	12.6678	-5.4487	1.56913	-3.47243	0.000515773	0.00364549	-0.625107	-0.978199	-0.59685	1.07471	-0.305559	1.431
237523	ENSMUSG00000035916	Ptprq	10	107517049	107720051	495.537	-5.48715	0.448011	-12.2478	1.73e-34	1.23e-31	-0.860854	-0.816561	-1.02708	0.772085	1.1586	0.773816
16421	ENSMUSG00000001281	Itgb7	15	102215995	102231935	101.372	-5.53209	0.80645	-6.85981	6.9e-12	3.96e-10	-0.975121	-0.803937	-0.736819	1.16986	0.131957	1.21406
19011	ENSMUSG00000022468	Endou	15	97711019	97731405	7.13008	-5.53601	1.56548	-3.53631	0.000405755	0.00297728	-1.02312	-0.553021	-1.02312	1.10008	0.384456	1.11473
NA	ENSMUSG00000097028	Ptgs2os	1	150074873	150099963	73.9083	-5.5805	1.30293	-4.28303	1.84e-05	0.000224634	-0.847109	-1.019	-0.468252	1.23539	-0.119366	1.21834
73368	ENSMUSG00000016356	Col20a1	2	180986535	181017540	111.118	-5.58083	1.28697	-4.33641	1.45e-05	0.000182773	-0.552799	-0.757884	-0.578964	1.27702	-0.685248	1.29787
19659	ENSMUSG00000046402	Rbp1	9	98422961	98446575	20.908	-5.58945	1.48979	-3.75183	0.000175551	0.00148571	-0.521201	-0.915787	-0.614074	0.103979	1.86971	0.0773765
12121	ENSMUSG00000003452	Bicd1	6	149408886	149563329	1228.28	-5.59111	1.01676	-5.49895	3.82e-08	9.33e-07	-1.08309	-1.10876	-0.410132	1.07583	0.531337	0.994812
54199	ENSMUSG00000043953	Ccrl2	9	111054486	111057519	20.5398	-5.61422	1.43132	-3.92241	8.77e-05	0.000848383	-0.678151	-0.562142	-0.959973	1.05867	-0.303891	1.44548
56838	ENSMUSG00000074715	Ccl28	13	119623819	119654359	7.69611	-5.64375	1.69519	-3.32928	0.000870706	0.00563643	-0.9474	-0.510285	-0.9474	1.49504	0.0708131	0.839228
72961	ENSMUSG00000070570	Slc17a7	7	45163949	45176142	7.86229	-5.68162	1.6715	-3.39911	0.000676058	0.00456532	-0.958883	-0.524243	-0.958883	1.06963	0.0535631	1.31882
434484	ENSMUSG00000070031	Sp140	1	85600378	85645037	83.8494	-5.70151	0.832909	-6.84529	7.63e-12	4.31e-10	-0.876527	-0.932479	-0.71742	1.27668	0.157619	1.09213
102639598	ENSMUSG00000074527	Gm14296	2	176892509	176927809	14.8521	-5.70518	1.19932	-4.75702	1.96e-06	3.11e-05	-0.785105	-0.785315	-1.13833	1.02973	0.814889	0.864131
433470	ENSMUSG00000033213	AA467197	2	122636986	122641191	14.8506	-5.72524	1.50733	-3.79827	0.000145707	0.00128828	-0.652873	-0.653069	-0.98135	1.2866	-0.216655	1.21735
67042	ENSMUSG00000016637	Ift27	15	78159465	78174108	99.8081	-5.72577	1.44238	-3.96966	7.2e-05	0.000718994	-1.02903	-1.02903	-0.46036	0.505513	1.44738	0.565517
56791	ENSMUSG00000027078	Ube2l6	2	84798828	84810335	1326.31	-5.73566	0.688853	-8.32639	8.33e-17	1.13e-14	-0.911653	-0.80176	-0.81879	1.15982	0.152923	1.21946
209387	ENSMUSG00000057596	Trim30d	7	104470014	104507849	84.1591	-5.74619	1.51304	-3.79779	0.000145992	0.00129001	-0.965975	-0.965975	-0.428513	1.28624	-0.062376	1.1366
17228	ENSMUSG00000022225	Cma1	14	55941453	55944661	8.40074	-5.75523	1.51725	-3.79321	0.000148712	0.00130835	-1.02765	-1.02765	-0.556559	0.647805	1.32091	0.643155
66469	ENSMUSG00000029059	Fam213b	4	154895504	154899135	8.40738	-5.75787	1.65409	-3.48098	0.000499582	0.003554	-0.950512	-0.529904	-0.950512	0.409187	1.60295	0.418794
11856	ENSMUSG00000031355	Arhgap6	X	168795099	169304435	218.567	-5.77043	0.769427	-7.49965	6.4e-14	4.98e-12	-0.730904	-0.74697	-1.21253	0.866609	1.02018	0.803619
14063	ENSMUSG00000021678	F2rl1	13	95511732	95525227	231.673	-5.77956	1.1924	-4.847	1.25e-06	2.13e-05	-1.15236	-0.981866	-0.520727	0.994559	0.644125	1.01627
29862	ENSMUSG00000041377	Ninj2	6	120093350	120200339	8.61977	-5.80925	1.78053	-3.26266	0.00110374	0.006873	-0.890522	-0.48744	-0.890522	1.58504	-0.122192	0.805633
66371	ENSMUSG00000027536	Chmp4c	3	10366907	10428856	50.1431	-5.81889	0.873649	-6.66044	2.73e-11	1.34e-09	-1.12722	-0.920915	-0.631507	0.725741	1.13011	0.82379
17314	ENSMUSG00000054612	Mgmt	7	136894614	137130266	132.583	-5.82536	0.553159	-10.5311	6.21e-26	2.27e-23	-1.03607	-0.94799	-0.737872	0.866542	0.85264	1.00276
271711	ENSMUSG00000026188	Tmem169	1	72284369	72303104	8.84321	-5.84828	1.56382	-3.73975	0.000184205	0.00154791	-1.00098	-1.00098	-0.54744	1.13401	0.255641	1.15975
100042856	ENSMUSG00000078606	Gm4070	7	105895139	105953967	34.4805	-5.85021	1.49527	-3.91247	9.14e-05	0.00087513	-0.898303	-0.679176	-0.489313	1.3651	-0.480617	1.18231
434325	ENSMUSG00000043664	Tmem221	8	71554238	71558871	24.3344	-5.863	1.49519	-3.92125	8.81e-05	0.000851296	-0.65662	-0.55151	-0.911965	1.34967	-0.425534	1.19596
26437	ENSMUSG00000004540	Psg17	7	18813937	18821607	33.1199	-5.86363	1.2117	-4.83919	1.3e-06	2.19e-05	-0.697179	-0.795839	-0.776583	1.13719	-0.253282	1.3857
328035	ENSMUSG00000044788	Fads6	11	115279622	115297663	9.04803	-5.86677	1.59175	-3.68574	0.000228039	0.0018636	-0.971729	-0.561676	-0.971729	0.442859	1.51765	0.544621
16414	ENSMUSG00000000290	Itgb2	10	77530252	77565708	229.616	-5.87909	0.571938	-10.2793	8.74e-25	2.76e-22	-0.894568	-0.939947	-0.820984	1.03299	0.451466	1.17105
547253	ENSMUSG00000034422	Parp14	16	35832874	35871544	1042.09	-5.88059	0.816527	-7.20196	5.94e-13	4.04e-11	-0.965147	-0.8888	-0.627953	1.20561	0.0830569	1.19323
NA	ENSMUSG00000056771	Gm10010	6	128187818	128200623	43.6565	-5.89163	1.30918	-4.50025	6.79e-06	9.31e-05	-0.75479	-0.754913	-0.576451	1.30864	-0.4811	1.25862
108078	ENSMUSG00000030162	Olr1	6	129485244	129507165	186.613	-5.90207	1.20592	-4.89425	9.87e-07	1.73e-05	-1.12449	-0.996989	-0.538394	0.979369	0.639691	1.04081
NA	ENSMUSG00000085183	Gm12603	4	89050308	89084614	17.5706	-5.90743	1.26011	-4.68804	2.76e-06	4.23e-05	-1.0443	-1.0443	-0.569416	1.15954	0.632122	0.866349
15116	ENSMUSG00000003665	Has1	17	17843328	17855188	4.82345	-5.96302	1.8563	-3.21232	0.00131668	0.0079218	-0.874017	-0.874017	-0.874017	0.697229	0.532478	1.39234
226123	ENSMUSG00000049670	Morn4	19	42074939	42086370	44.8698	-5.9723	0.789846	-7.56134	3.99e-14	3.26e-12	-0.88124	-0.973949	-0.855939	0.842476	0.726343	1.14231
14544	ENSMUSG00000058624	Gda	19	21391307	21473445	1350.81	-5.99949	0.761505	-7.87846	3.31e-15	3.23e-13	-0.954992	-0.906461	-0.66742	1.19429	0.165302	1.16928
NA	ENSMUSG00000073430	Gm10505	17	27342460	27344825	9.90582	-6.00902	1.47097	-4.08507	4.41e-05	0.000476625	-0.614963	-1.01557	-1.01557	1.26817	0.662028	0.715898
383619	ENSMUSG00000037860	Aim2	1	173350879	173466040	92.0802	-6.06095	1.34656	-4.50107	6.76e-06	9.3e-05	-0.958554	-0.80362	-0.489612	1.28851	-0.250291	1.21357
NA	ENSMUSG00000096802	Gm15433	1	84963669	84964559	5.33229	-6.10515	1.74827	-3.49211	0.000479224	0.00344012	-0.895247	-0.895247	-0.895247	0.84438	0.614647	1.22672
620078	ENSMUSG00000052477	C130026I21Rik	1	84992690	85270566	10.6847	-6.12477	1.67104	-3.66525	0.000247094	0.00199738	-0.92751	-0.92751	-0.527288	1.18498	-0.0648298	1.26215
112419	ENSMUSG00000067297	Ifit1bl2	19	34617049	34640743	10.6949	-6.12787	1.67236	-3.6642	0.000248117	0.00200451	-0.549765	-0.918458	-0.918458	1.3057	-0.06014	1.14112
216835	ENSMUSG00000020905	Usp43	11	67854523	67922153	74.3606	-6.13005	1.24892	-4.90827	9.19e-07	1.63e-05	-0.820941	-0.994619	-0.538381	0.305797	1.67828	0.369864
105855	ENSMUSG00000022488	Nckap1l	15	103453825	103498800	21.0421	-6.137	1.51534	-4.04991	5.12e-05	0.000539472	-0.926821	-0.926821	-0.506657	0.398024	1.66729	0.29498
21418	ENSMUSG00000021359	Tfap2a	13	40715302	40738376	42.11	-6.14592	1.06995	-5.74414	9.24e-09	2.69e-07	-1.03603	-1.03603	-0.580598	1.06935	0.547448	1.03586
317758	ENSMUSG00000051124	Gimap9	6	48676129	48679114	42.515	-6.16379	1.01247	-6.08785	1.14e-09	4.05e-08	-1.04408	-1.04408	-0.589532	0.993103	1.0254	0.659192
NA	ENSMUSG00000085569	Gm12602	4	89100664	89128226	21.11	-6.1742	1.31201	-4.70591	2.53e-06	3.91e-05	-1.0095	-1.0095	-0.579004	1.01224	0.377776	1.20799
18816	ENSMUSG00000038224	Serpinf2	11	75431732	75439591	20.3849	-6.19678	1.81447	-3.4152	0.000637361	0.00434846	-0.445078	-0.815401	-0.815401	1.1269	-0.461449	1.41043
13032	ENSMUSG00000030560	Ctsc	7	88278085	88310888	348.286	-6.21136	0.603708	-10.2887	7.93e-25	2.62e-22	-0.94451	-0.987112	-0.752647	0.713367	1.22619	0.744709
110935	ENSMUSG00000006269	Atp6v1b1	6	83742990	83758855	11.5324	-6.23528	1.47703	-4.22149	2.43e-05	0.000286935	-1.00383	-1.00383	-0.603311	1.15228	0.390945	1.06775
NA	ENSMUSG00000067203	H2-K2	17	33974831	33978790	5.94622	-6.26102	1.70572	-3.6706	0.00024198	0.00195938	-0.894822	-0.894822	-0.894822	1.02967	0.537155	1.11764
327814	ENSMUSG00000053825	Ppfia2	10	106470339	106935952	56.5388	-6.27333	0.909533	-6.8973	5.3e-12	3.08e-10	-0.89533	-1.08889	-0.672572	1.1471	0.525774	0.983915
435653	ENSMUSG00000070524	Fcrlb	1	170907273	170912941	5.99412	-6.27355	1.74116	-3.6031	0.00031445	0.00243092	-0.883052	-0.883052	-0.883052	0.537812	0.788712	1.32263
74011	ENSMUSG00000023912	Slc25a27	17	43641900	43667015	45.7382	-6.27858	1.21761	-5.15647	2.52e-07	5.18e-06	-0.990965	-0.787244	-0.610728	1.33348	-0.0596727	1.11512
74134	ENSMUSG00000040703	Cyp2s1	7	25802475	25816913	515.377	-6.353	0.963277	-6.5952	4.25e-11	2.02e-09	-1.06601	-1.00842	-0.598451	0.99316	0.625997	1.05372
109323	ENSMUSG00000061535	C1qtnf7	5	43515538	43618803	6.41941	-6.35805	1.68511	-3.77307	0.000161253	0.00138948	-0.890175	-0.890175	-0.890175	0.697071	1.29462	0.678836
331461	ENSMUSG00000052372	Il1rapl1	X	86740870	88115645	12.5899	-6.36525	1.6772	-3.79516	0.00014755	0.00130054	-0.898656	-0.5603	-0.898656	1.31443	-0.110492	1.15367
18419	ENSMUSG00000009487	Otog	7	46240987	46311434	24.3352	-6.39412	1.90993	-3.34782	0.000814488	0.00532824	-0.764126	-0.527749	-0.508679	1.22687	-0.764126	1.33781
22781	ENSMUSG00000002578	Ikzf4	10	128630843	128645991	6.53896	-6.39637	1.82984	-3.4956	0.000473002	0.00340232	-0.845461	-0.845461	-0.845461	1.36413	0.193927	0.978322
16534	ENSMUSG00000054342	Kcnn4	7	24370263	24386690	240.571	-6.3967	0.796368	-8.03235	9.56e-16	1.08e-13	-1.00702	-1.00713	-0.680183	1.01297	0.654477	1.02689
15395	ENSMUSG00000000938	Hoxa10	6	52231197	52240854	225.159	-6.4222	1.11818	-5.74344	9.28e-09	2.7e-07	-1.1048	-0.986112	-0.602192	0.960577	0.764185	0.96834
15403	ENSMUSG00000043219	Hoxa6	6	52206288	52208722	13.3427	-6.44546	1.37917	-4.67345	2.96e-06	4.51e-05	-1.01614	-0.668449	-1.01614	1.08258	0.750303	0.867845
56696	ENSMUSG00000021298	Gpr132	12	112850873	112868228	6.94237	-6.48602	1.81364	-3.57624	0.000348572	0.00262719	-0.845768	-0.845768	-0.845768	1.11227	0.164098	1.26094
15465	ENSMUSG00000053004	Hrh1	6	114397936	114483296	25.6909	-6.49274	1.2494	-5.19671	2.03e-07	4.27e-06	-1.05182	-0.786953	-0.765586	1.10791	0.335235	1.16121
229900	ENSMUSG00000040253	Gbp7	3	142530342	142550149	195.684	-6.51841	1.16938	-5.57422	2.49e-08	6.34e-07	-0.902643	-0.902717	-0.566801	1.27651	-0.0922398	1.18789
60533	ENSMUSG00000016496	Cd274	19	29367455	29388095	54.5404	-6.52995	1.30852	-4.99033	6.03e-07	1.12e-05	-0.93588	-0.750252	-0.589414	1.2695	-0.237297	1.24334
320237	ENSMUSG00000054850	Smim10l2a	X	56374586	56377799	14.1082	-6.53171	1.52507	-4.2829	1.84e-05	0.000224634	-0.961584	-0.961584	-0.603816	1.00101	0.206302	1.31967
12790	ENSMUSG00000026114	Cnga3	1	37214434	37263384	7.21433	-6.53704	1.64388	-3.97658	6.99e-05	0.000701836	-0.891826	-0.891826	-0.891826	1.20281	0.532841	0.939831
171531	ENSMUSG00000026303	Mlph	1	90915085	90951142	40.2175	-6.56149	1.01257	-6.48006	9.17e-11	4.05e-09	-1.07316	-0.761925	-0.835039	1.02904	0.533317	1.10777
76306	ENSMUSG00000037455	Slc18b1	10	23796986	23827968	67.8977	-6.5635	0.752608	-8.72101	2.76e-18	4.51e-16	-0.961213	-0.961323	-0.801311	0.873809	1.05724	0.792799
108052	ENSMUSG00000059336	Slc14a1	18	78100091	78142119	7.99784	-6.68819	2.05432	-3.25567	0.00113127	0.00700459	-0.763074	-0.763074	-0.763074	1.21605	-0.237534	1.31071
108670	ENSMUSG00000022014	Epsti1	14	77904239	78002656	8.06634	-6.68998	1.6575	-4.03619	5.43e-05	0.000565305	-0.876425	-0.876425	-0.876425	0.448732	1.33203	0.848511
327959	ENSMUSG00000040483	Xaf1	11	72301629	72313733	445.845	-6.69554	1.00468	-6.66432	2.66e-11	1.33e-09	-0.75736	-0.741391	-0.699609	1.27064	-0.355418	1.28314
22678	ENSMUSG00000049321	Zfp2	11	50898712	50916165	8.12658	-6.71128	1.58991	-4.22118	2.43e-05	0.000287094	-0.896661	-0.896661	-0.896661	1.02677	0.557194	1.10602
545490	ENSMUSG00000078879	Zfp973	2	176670522	176719085	8.17023	-6.71856	1.80229	-3.7278	0.000193162	0.00161261	-0.833244	-0.833244	-0.833244	1.29872	0.0959155	1.1051
230979	ENSMUSG00000042333	Tnfrsf14	4	154921933	154928563	16.2471	-6.72102	1.41284	-4.75711	1.96e-06	3.11e-05	-0.993761	-0.993761	-0.653719	0.836786	1.26917	0.53529
71960	ENSMUSG00000030739	Myh14	7	44605803	44670843	8.35547	-6.75328	1.9107	-3.53446	0.000408613	0.00299671	-0.797354	-0.797354	-0.797354	1.01393	-0.0575922	1.43573
71898	ENSMUSG00000068246	Apol9b	15	77729121	77736381	388.951	-6.77156	1.06596	-6.35252	2.12e-10	8.95e-09	-0.78678	-0.861168	-0.61144	1.22039	-0.266757	1.30576
210940	ENSMUSG00000073722	4931408C20Rik	1	26681814	26687460	8.51987	-6.77987	2.05289	-3.30259	0.000957953	0.00610133	-0.757052	-0.757052	-0.757052	1.10857	-0.24813	1.41072
384569	ENSMUSG00000030411	Nova2	7	18925888	18965319	16.9961	-6.80255	1.63928	-4.14971	3.33e-05	0.000374911	-0.887428	-0.593775	-0.887428	1.14129	-0.0992981	1.32664
15426	ENSMUSG00000001657	Hoxc8	15	102990607	102994111	8.81242	-6.81409	1.6054	-4.24449	2.19e-05	0.000261641	-0.884369	-0.884369	-0.884369	0.83556	1.2985	0.519048
103172	ENSMUSG00000049422	Chchd10	10	75933130	75937747	82.3254	-6.81658	1.33928	-5.08975	3.59e-07	7.01e-06	-0.89324	-0.671761	-0.600577	1.21956	-0.380035	1.32605
100038489	ENSMUSG00000079042	Apela	8	65028417	65037336	8.79429	-6.82138	1.5369	-4.43841	9.06e-06	0.00012023	-0.904004	-0.904004	-0.904004	1.12217	0.68254	0.9073
72022	ENSMUSG00000042195	Slc35f2	9	53771538	53818154	155.992	-6.85386	0.946433	-7.24177	4.43e-13	3.09e-11	-0.93489	-1.06718	-0.667018	0.973035	0.567751	1.1283
76509	ENSMUSG00000032068	Plet1	9	50494525	50505482	9.00199	-6.85869	1.89074	-3.62751	0.000286167	0.00225684	-0.798847	-0.798847	-0.798847	1.24986	-0.084665	1.23135
NA	ENSMUSG00000078640	Gm11627	11	102576398	102579461	9.01553	-6.86048	1.79671	-3.81836	0.000134342	0.0012035	-0.82656	-0.82656	-0.82656	1.29438	0.057624	1.12768
12182	ENSMUSG00000029082	Bst1	5	43818885	43843986	738.037	-6.88838	0.866285	-7.95163	1.84e-15	1.9e-13	-1.01395	-1.01405	-0.655009	1.0193	0.617806	1.04591
231147	ENSMUSG00000036553	Sh3tc1	5	35697180	35739987	51.9449	-6.91786	1.01578	-6.81042	9.73e-12	5.41e-10	-0.85557	-1.05223	-0.752283	1.0811	0.489901	1.08908
20257	ENSMUSG00000027500	Stmn2	3	8509360	8561606	9.41035	-6.91791	1.48383	-4.6622	3.13e-06	4.71e-05	-0.912434	-0.912434	-0.912434	0.950448	0.857264	0.92959
NA	ENSMUSG00000079505	Gm11131	17	35377021	35380292	9.67736	-6.96395	1.66494	-4.1827	2.88e-05	0.000333445	-0.861158	-0.861158	-0.861158	1.13368	0.256366	1.19342
30045	ENSMUSG00000036764	Dnajc12	10	63382443	63410576	9.81224	-6.97007	2.08268	-3.34668	0.000817863	0.00534785	-0.698773	-0.698773	-0.698773	0.0426754	1.8708	0.18284
226777	ENSMUSG00000039349	C130074G19Rik	1	184871926	184883218	107.11	-6.9704	0.817212	-8.52949	1.47e-17	2.18e-15	-0.949296	-0.836734	-0.867954	0.667715	1.32995	0.656314
17858	ENSMUSG00000023341	Mx2	16	97535308	97560900	144.305	-7.02044	1.28299	-5.47194	4.45e-08	1.07e-06	-0.662623	-0.628257	-0.747048	1.29682	-0.538231	1.27934
241514	ENSMUSG00000070866	Zfp804a	2	82053222	82259879	10.1883	-7.03824	1.52763	-4.6073	4.08e-06	5.93e-05	-0.896349	-0.896349	-0.896349	0.937215	0.57856	1.17327
20304	ENSMUSG00000035042	Ccl5	11	83525778	83530518	57.4931	-7.03962	1.41887	-4.96144	7e-07	1.29e-05	-0.880798	-0.703356	-0.610001	1.26365	-0.349502	1.28001
66329	ENSMUSG00000021384	Susd3	13	49230690	49248706	10.2489	-7.04351	2.03659	-3.45848	0.000543238	0.0038056	-0.74715	-0.74715	-0.74715	1.43651	-0.282282	1.08722
NA	ENSMUSG00000093954	Gm16867	14	69363504	69503362	10.7509	-7.11217	1.46148	-4.86642	1.14e-06	1.96e-05	-0.909391	-0.909391	-0.909391	0.984913	0.750187	0.993072
54123	ENSMUSG00000025498	Irf7	7	141262706	141266481	755.972	-7.11518	1.02282	-6.95641	3.49e-12	2.11e-10	-0.728734	-0.696095	-0.788616	1.24931	-0.33553	1.29966
NA	ENSMUSG00000078510	Gm13101	4	143964518	143966950	21.6255	-7.14799	1.85664	-3.84996	0.000118138	0.00108148	-0.792362	-0.792362	-0.519848	1.31503	-0.451719	1.24126
NA	ENSMUSG00000083120	Gm15854	6	129972380	129992844	11.1879	-7.17159	1.88001	-3.81466	0.00013637	0.00121953	-0.785614	-0.785614	-0.785614	1.24557	-0.144195	1.25547
320051	ENSMUSG00000034584	Exph5	9	53301670	53377514	11.2739	-7.18292	1.88065	-3.81939	0.000133782	0.00119999	-0.784856	-0.784856	-0.784856	1.20238	-0.145887	1.29808
236573	ENSMUSG00000029298	Gbp9	5	105077630	105139539	113.038	-7.19699	1.81707	-3.96076	7.47e-05	0.000742797	-0.764841	-0.764841	-0.44714	1.31166	-0.586231	1.2514
15423	ENSMUSG00000075394	Hoxc4	15	103018934	103036852	42.5722	-7.21664	1.11072	-6.49727	8.18e-11	3.67e-09	-1.01119	-1.01119	-0.694963	0.825213	0.967806	0.924328
17472	ENSMUSG00000079363	Gbp4	5	105115767	105139586	22.6755	-7.21672	1.85737	-3.88546	0.000102136	0.000960308	-0.789251	-0.789251	-0.522654	1.32057	-0.456004	1.23659
71755	ENSMUSG00000011382	Dhdh	7	45470987	45488805	11.7855	-7.23569	1.70773	-4.23703	2.26e-05	0.000269357	-0.828327	-0.828327	-0.828327	0.260092	1.55905	0.665845
100039796	ENSMUSG00000078921	Tgtp2	11	49057194	49064206	62.0252	-7.2399	2.07397	-3.49084	0.000481499	0.00345123	-0.708347	-0.434197	-0.708347	1.15441	-0.708347	1.40483
69540	ENSMUSG00000030693	Klk10	7	43781035	43785410	11.8165	-7.2466	1.42602	-5.08171	3.74e-07	7.25e-06	-0.912263	-0.912263	-0.912263	0.856502	0.90855	0.971736
236451	ENSMUSG00000091649	Phf11b	14	59320964	59341351	64.063	-7.27427	1.54301	-4.71435	2.42e-06	3.76e-05	-0.655122	-0.586846	-0.820986	1.29223	-0.505015	1.27574
13113	ENSMUSG00000029727	Cyp3a13	5	137892932	137921619	12.0873	-7.28137	1.63924	-4.44193	8.92e-06	0.000118501	-0.851814	-0.851814	-0.851814	1.3736	0.245895	0.935945
NA	ENSMUSG00000072844	G530011O06Rik	X	169975043	169978917	12.5703	-7.33375	1.41006	-5.20102	1.98e-07	4.19e-06	-0.912605	-0.912605	-0.912605	0.89303	0.95661	0.888174
69550	ENSMUSG00000046718	Bst2	8	71534255	71537456	1644.35	-7.33394	0.787267	-9.3157	1.21e-20	2.43e-18	-0.856397	-0.880962	-0.78846	1.20559	0.13864	1.18159
69908	ENSMUSG00000003411	Rab3b	4	108879063	108943324	141.715	-7.36996	0.677635	-10.876	1.5e-27	6.52e-25	-1.06835	-0.876839	-0.776552	0.806772	0.991633	0.923331
327978	ENSMUSG00000054404	Slfn5	11	82951349	82964840	13.0017	-7.38859	1.49287	-4.94925	7.45e-07	1.36e-05	-0.890631	-0.890631	-0.890631	1.09851	0.490181	1.0832
NA	ENSMUSG00000052631	Sh2d6	6	72513644	72521634	69.4347	-7.39106	1.54852	-4.77297	1.82e-06	2.9e-05	-0.587932	-0.654322	-0.814946	1.20849	-0.508774	1.35749
NA	ENSMUSG00000086711	Gm15482	X	53969437	53975000	25.824	-7.40742	1.51807	-4.87951	1.06e-06	1.84e-05	-0.914908	-0.914908	-0.647763	1.16726	0.0697836	1.24053
NA	ENSMUSG00000087187	Gm13431	2	36216777	36222934	13.3544	-7.42664	2.02076	-3.67517	0.000237693	0.00193394	-0.734396	-0.734396	-0.734396	1.06285	-0.324861	1.46519
NA	ENSMUSG00000074482	Gm16589	8	4087658	4088575	26.5753	-7.44068	1.29604	-5.7411	9.41e-09	2.72e-07	-0.99538	-0.99538	-0.723459	0.849561	1.06427	0.800391
18082	ENSMUSG00000034285	Nipsnap1	11	4873951	4894200	204.319	-7.48508	0.579766	-12.9105	3.93e-38	3.29e-35	-0.934448	-0.985206	-0.812934	0.887231	0.974935	0.870423
19368	ENSMUSG00000078452	Raet1d	10	22360552	22374139	27.2792	-7.48653	1.31563	-5.69048	1.27e-08	3.56e-07	-0.988382	-0.988382	-0.72024	1.03485	0.637222	1.02493
15425	ENSMUSG00000001661	Hoxc6	15	102998257	103011881	79.0187	-7.49329	1.13702	-6.59027	4.39e-11	2.06e-09	-0.967534	-0.967534	-0.667277	1.10693	0.335961	1.15945
223672	ENSMUSG00000057346	Apol9a	15	77403789	77411080	465.947	-7.49721	1.27105	-5.89845	3.67e-09	1.17e-07	-0.805681	-0.845333	-0.560243	1.2217	-0.323834	1.31339
NA	ENSMUSG00000079457	Gm7609	1	85199613	85213786	28.0959	-7.52954	1.52665	-4.93207	8.14e-07	1.47e-05	-0.905844	-0.905844	-0.649181	1.15535	0.04021	1.26531
319804	ENSMUSG00000049971	Glt1d1	5	127632262	127709374	28.3602	-7.54265	1.48887	-5.06603	4.06e-07	7.81e-06	-0.921416	-0.921416	-0.664182	1.23044	0.122514	1.15406
15959	ENSMUSG00000074896	Ifit3	19	34583531	34588731	753.848	-7.59793	1.25211	-6.06809	1.29e-09	4.48e-08	-0.67806	-0.592307	-0.712558	1.28117	-0.596235	1.29799
60596	ENSMUSG00000033910	Gucy1a3	3	82092427	82145789	15.1922	-7.61097	1.3811	-5.5108	3.57e-08	8.78e-07	-0.910829	-0.910829	-0.910829	0.922136	0.799946	1.01041
15408	ENSMUSG00000049604	Hoxb13	11	96194316	96197447	15.3173	-7.62455	1.6291	-4.68023	2.87e-06	4.37e-05	-0.841998	-0.841998	-0.841998	1.22576	0.137611	1.16262
55932	ENSMUSG00000028268	Gbp3	3	142560026	142573209	283.515	-7.63078	1.14021	-6.69243	2.19e-11	1.12e-09	-0.711647	-0.774875	-0.694434	1.29576	-0.37597	1.26117
69309	ENSMUSG00000044367	Slc16a13	11	70216789	70221064	15.8052	-7.66106	1.39991	-5.47254	4.44e-08	1.07e-06	-0.904557	-0.904557	-0.904557	0.751957	1.14779	0.813926
58203	ENSMUSG00000027514	Zbp1	2	173206612	173218923	92.6196	-7.66882	1.79538	-4.27143	1.94e-05	0.000234106	-0.755143	-0.755143	-0.492529	1.26681	-0.565077	1.30108
57746	ENSMUSG00000033644	Piwil2	14	70372480	70429094	811.349	-7.68054	0.334353	-22.9713	9.02e-117	1.28e-112	-0.869554	-0.935238	-0.932574	0.890019	0.946371	0.900977
20527	ENSMUSG00000003153	Slc2a3	6	122727809	122801640	59.9427	-7.73034	1.09219	-7.0778	1.46e-12	9.31e-11	-0.992185	-0.739941	-0.992185	0.876713	0.987796	0.859802
71520	ENSMUSG00000004837	Grap	11	61653265	61672784	60.1653	-7.73041	1.16289	-6.6476	2.98e-11	1.44e-09	-1.01611	-0.834111	-0.819429	1.07413	0.503034	1.09249
16532	ENSMUSG00000031576	Kcnu1	8	25849623	25937939	91.6391	-7.75613	0.976294	-7.94446	1.95e-15	2e-13	-0.89798	-0.898074	-0.885279	1.12122	0.525826	1.03429
53791	ENSMUSG00000079164	Tlr5	1	182954788	182976044	162.308	-7.78108	0.974921	-7.98124	1.45e-15	1.55e-13	-0.991492	-0.991492	-0.689674	1.07135	0.547327	1.05398
16498	ENSMUSG00000028931	Kcnab2	4	152390742	152477871	828.182	-7.79058	0.435383	-17.8936	1.32e-71	6.28e-68	-0.970893	-0.952948	-0.808893	0.892992	0.868939	0.970803
20128	ENSMUSG00000030921	Trim30a	7	104409025	104465193	267.765	-7.81675	1.21574	-6.42962	1.28e-10	5.52e-09	-0.927298	-0.772927	-0.640029	1.28708	-0.152347	1.20552
545260	ENSMUSG00000036412	Arsi	18	60911780	60918561	64.4605	-7.82031	1.43515	-5.4491	5.06e-08	1.2e-06	-0.893074	-0.722457	-0.708693	1.16315	-0.178167	1.33924
209448	ENSMUSG00000022484	Hoxc10	15	102966796	102971893	34.7679	-7.83915	1.36254	-5.75333	8.75e-09	2.56e-07	-0.96024	-0.96024	-0.721127	1.01395	0.43758	1.19007
54396	ENSMUSG00000069874	Irgm2	11	58199618	58222782	731.665	-7.91272	1.03554	-7.64115	2.15e-14	1.84e-12	-0.854252	-0.75899	-0.708508	1.2518	-0.190562	1.26051
NA	ENSMUSG00000097754	Ptgs2os2	1	150159043	150164948	36.6447	-7.91438	1.59507	-4.96177	6.99e-07	1.29e-05	-0.648303	-0.856565	-0.856565	1.16179	-0.122317	1.32196
56448	ENSMUSG00000061740	Cyp2d22	15	82370528	82380260	69.4561	-7.93433	1.26134	-6.29039	3.17e-10	1.27e-08	-0.971338	-0.8012	-0.787475	1.12938	0.217519	1.21312
NA	ENSMUSG00000063286	Gm8995	7	106504239	106511671	263.019	-7.94544	2.16773	-3.66533	0.000247022	0.00199738	-0.668118	-0.771305	-0.500244	1.3198	-0.631999	1.25186
NA	ENSMUSG00000082935	Gm7658	1	21511933	21513056	107.778	-7.97703	0.898992	-8.8733	7.1e-19	1.22e-16	-0.996906	-0.996906	-0.729	0.83721	0.976355	0.909246
100043314	ENSMUSG00000071552	Tigit	16	43648861	43664184	38.5977	-7.9887	1.47641	-5.41088	6.27e-08	1.45e-06	-0.910022	-0.910022	-0.685131	1.22024	0.113411	1.17152
213068	ENSMUSG00000036944	Tmem71	15	66526212	66561046	73.7406	-8.02029	1.26318	-6.3493	2.16e-10	9.1e-09	-0.80144	-0.96765	-0.788138	1.2029	0.210199	1.14413
NA	ENSMUSG00000048949	Gm6206	X	103163110	103165407	20.3521	-8.03528	1.36895	-5.86965	4.37e-09	1.37e-07	-0.903508	-0.903508	-0.903508	0.86249	0.700947	1.14709
140476	ENSMUSG00000033498	Strc	2	121363728	121387168	39.806	-8.03558	1.34912	-5.95616	2.58e-09	8.39e-08	-0.953252	-0.745026	-0.953252	1.02219	0.45738	1.17196
20684	ENSMUSG00000026222	Sp100	1	85649988	85709998	1004.83	-8.05367	0.80919	-9.95276	2.45e-23	6.71e-21	-0.886333	-0.920078	-0.77382	1.16455	0.254621	1.16106
16668	ENSMUSG00000023043	Krt18	15	102028216	102032026	826.501	-8.06811	1.18463	-6.81066	9.72e-12	5.41e-10	-1.04781	-0.965164	-0.667908	0.754002	1.18648	0.740396
381463	ENSMUSG00000048938	Nr1h5	3	102939658	102964133	21.1175	-8.0793	1.43503	-5.63007	1.8e-08	4.79e-07	-0.884865	-0.884865	-0.884865	0.526342	1.29788	0.830377
NA	ENSMUSG00000000386	Mx1	16	97447035	97462907	21.3178	-8.09932	1.98912	-4.07181	4.66e-05	0.000500038	-0.722586	-0.722586	-0.722586	1.23819	-0.392084	1.32165
15950	ENSMUSG00000039997	Ifi203	1	173920407	173942672	1204.97	-8.0999	0.96464	-8.3968	4.59e-17	6.4e-15	-0.824626	-0.764059	-0.778604	1.26737	-0.127847	1.22777
15424	ENSMUSG00000022485	Hoxc5	15	102967443	103017429	21.6923	-8.11791	1.59329	-5.09508	3.49e-07	6.85e-06	-0.834268	-0.834268	-0.834268	0.243197	1.51706	0.742549
NA	ENSMUSG00000091900	Gm4353	7	116082863	116084635	22.1996	-8.15286	1.39824	-5.83079	5.52e-09	1.7e-07	-0.893198	-0.893198	-0.893198	0.553031	1.20401	0.922552
328258	ENSMUSG00000021509	Slc25a48	13	56438355	56474239	80.6206	-8.17848	1.39161	-5.87699	4.18e-09	1.32e-07	-0.893687	-0.673485	-0.893687	1.21911	0.0327138	1.20904
NA	ENSMUSG00000095134	Mid1-ps1	Y	90753057	90763485	22.5306	-8.17973	1.35072	-6.05581	1.4e-09	4.78e-08	-0.904447	-0.904447	-0.904447	1.06865	0.662026	0.982666
224344	ENSMUSG00000032940	Rbm11	16	75592844	75602829	22.7639	-8.19394	1.86938	-4.38323	1.17e-05	0.000150501	-0.749808	-0.749808	-0.749808	1.31097	-0.290502	1.22895
74735	ENSMUSG00000039853	Trim14	4	46493781	46536141	44.9556	-8.20901	1.58987	-5.16332	2.43e-07	5.02e-06	-0.853886	-0.853886	-0.64687	1.16787	-0.13297	1.31974
11440	ENSMUSG00000031491	Chrna6	8	27403212	27413944	23.6171	-8.23944	1.56306	-5.27136	1.35e-07	2.96e-06	-0.840568	-0.840568	-0.840568	0.423903	1.54903	0.548775
219132	ENSMUSG00000068245	Phf11d	14	59347407	59365470	580.656	-8.26547	1.0371	-7.96979	1.59e-15	1.68e-13	-0.796918	-0.850355	-0.719597	1.23515	-0.12624	1.25796
23960	ENSMUSG00000066861	Oas1g	5	120876142	120887613	24.6765	-8.31197	1.62854	-5.10393	3.33e-07	6.59e-06	-0.819946	-0.819946	-0.819946	1.10553	0.0276174	1.32669
16145	ENSMUSG00000078853	Igtp	11	58199556	58207591	494.005	-8.31786	1.13769	-7.31119	2.65e-13	1.91e-11	-0.692825	-0.788851	-0.746265	1.27	-0.317608	1.27555
22164	ENSMUSG00000026700	Tnfsf4	1	161395409	161418410	49.9488	-8.36116	1.3182	-6.34288	2.26e-10	9.39e-09	-0.959236	-0.959236	-0.753818	1.16562	0.532213	0.974457
237178	ENSMUSG00000062168	Ppef1	X	160623094	160735765	495.475	-8.36578	1.37209	-6.0971	1.08e-09	3.83e-08	-0.869508	-0.740429	-0.592912	1.28062	-0.338554	1.26079
15427	ENSMUSG00000036139	Hoxc9	15	102976439	102985099	50.8958	-8.38859	1.2508	-6.70657	1.99e-11	1.02e-09	-0.782522	-0.971338	-0.971338	0.994996	0.781891	0.948311
NA	ENSMUSG00000079362	Gm43302	5	105214907	105293695	96.6984	-8.40028	1.65733	-5.06856	4.01e-07	7.73e-06	-0.642498	-0.783354	-0.631225	1.31776	-0.515022	1.25434
667370	ENSMUSG00000062488	Ifit3b	19	34607970	34613401	165.414	-8.60683	1.52287	-5.65173	1.59e-08	4.27e-07	-0.796426	-0.628012	-0.667574	1.29562	-0.476419	1.27281
NA	ENSMUSG00000087659	Gm12606	4	89235699	89273403	906.293	-8.69938	1.95669	-4.44597	8.75e-06	0.000116729	-1.00834	-1.00834	-0.698151	0.970171	0.783073	0.961587
NA	ENSMUSG00000066553	Gm6969	12	24638669	24639010	63.1598	-8.70211	1.2741	-6.83001	8.49e-12	4.76e-10	-0.959289	-0.786713	-0.959289	1.00325	0.644105	1.05794
333670	ENSMUSG00000050157	Gm867	10	75937723	75940672	196.879	-8.91593	2.43826	-3.65667	0.000255512	0.00205841	-0.538584	-0.7279	-0.7279	1.27687	-0.579977	1.29749
60440	ENSMUSG00000054072	Iigp1	18	60376029	60392627	147.387	-8.95307	1.727	-5.18417	2.17e-07	4.56e-06	-0.758424	-0.758424	-0.573546	1.28764	-0.476235	1.27898
100038882	ENSMUSG00000035692	Isg15	4	156199424	156200818	946.503	-9.03869	1.17249	-7.70895	1.27e-14	1.15e-12	-0.721551	-0.704837	-0.777791	1.25857	-0.34772	1.29333
234311	ENSMUSG00000037921	Ddx60	8	61928087	62038244	242.272	-9.15892	1.34964	-6.78619	1.15e-11	6.26e-10	-0.74596	-0.746025	-0.737195	1.29506	-0.31718	1.2513
15957	ENSMUSG00000034459	Ifit1	19	34640871	34650009	1120.36	-9.3364	1.18319	-7.89091	3e-15	2.95e-13	-0.833025	-0.738082	-0.706818	1.26774	-0.251317	1.2615
NA	ENSMUSG00000090222	Ifi203-ps	1	173776529	173798270	187.91	-9.40622	1.53381	-6.1326	8.65e-10	3.16e-08	-0.657895	-0.820848	-0.820848	1.31184	-0.217054	1.2048
NA	ENSMUSG00000091697	Eif3s6-ps2	18	90311825	90312043	108.965	-9.48781	1.23986	-7.65234	1.97e-14	1.7e-12	-0.813968	-0.954231	-0.954231	1.06021	0.757593	0.904624
NA	ENSMUSG00000073000	Gm10451	12	76444497	76451336	56.2716	-9.49384	1.26869	-7.48316	7.26e-14	5.61e-12	-0.907583	-0.907583	-0.907583	0.829197	1.10257	0.790977
15405	ENSMUSG00000038227	Hoxa9	6	52223100	52231089	57.3519	-9.52123	1.31502	-7.24036	4.48e-13	3.11e-11	-0.897721	-0.897721	-0.897721	0.715954	1.22842	0.748791
20556	ENSMUSG00000072620	Slfn2	11	83065112	83070678	117.519	-9.59692	1.50376	-6.38194	1.75e-10	7.45e-09	-0.864931	-0.864931	-0.718919	1.22511	0.00464421	1.21903
246730	ENSMUSG00000052776	Oas1a	5	120896256	120907521	120.974	-9.63911	1.45354	-6.63147	3.32e-11	1.6e-09	-0.883051	-0.748795	-0.883051	1.2182	0.121553	1.17514
27226	ENSMUSG00000023913	Pla2g7	17	43568098	43612201	725.613	-9.74127	1.12875	-8.63015	6.13e-18	9.38e-16	-0.833131	-0.771591	-0.78866	1.25673	-0.0886347	1.22528
23962	ENSMUSG00000029561	Oasl2	5	114896936	114912234	1382.97	-10.0516	1.11967	-8.97728	2.78e-19	5e-17	-0.855448	-0.801544	-0.751513	1.22894	-0.064047	1.24361
231655	ENSMUSG00000041827	Oasl1	5	114923240	114937915	312.837	-10.0782	1.30815	-7.70417	1.32e-14	1.18e-12	-0.906415	-0.906415	-0.75184	1.11378	0.226191	1.2247
12994	ENSMUSG00000001622	Csn3	5	87925579	87932665	84.9607	-10.0928	1.59051	-6.34566	2.21e-10	9.27e-09	-0.804273	-0.804273	-0.804273	1.19387	-0.0580568	1.27701
NA	ENSMUSG00000074280	Gm6166	9	57483963	57484371	90.3692	-10.1784	1.49469	-6.80972	9.78e-12	5.42e-10	-0.84392	-0.84392	-0.84392	0.549955	1.53733	0.444474
22445	ENSMUSG00000057836	Xlr3a	X	73086293	73097095	92.3269	-10.2127	1.50594	-6.78164	1.19e-11	6.43e-10	-0.83395	-0.83395	-0.83395	1.22303	0.0916486	1.18717
99899	ENSMUSG00000028037	Ifi44	3	151730922	151749960	356.564	-10.2851	1.6717	-6.15248	7.63e-10	2.83e-08	-0.66123	-0.755709	-0.653669	1.31959	-0.502289	1.25331
246727	ENSMUSG00000032661	Oas3	5	120753098	120777661	1651.18	-10.3416	1.17007	-8.83846	9.7e-19	1.63e-16	-0.75212	-0.79348	-0.761185	1.24158	-0.214542	1.27974
24110	ENSMUSG00000030107	Usp18	6	121245906	121270917	544.891	-10.3692	1.53078	-6.77383	1.25e-11	6.71e-10	-0.692765	-0.657388	-0.778707	1.27251	-0.436575	1.29292
243653	ENSMUSG00000033082	Clec1a	6	129424772	129452000	111.517	-10.4851	1.46212	-7.17119	7.43e-13	4.99e-11	-0.848568	-0.848568	-0.848568	1.19336	0.175535	1.1768
19370	ENSMUSG00000053219	Raet1e	10	22158569	22374139	193.187	-11.278	1.27306	-8.85894	8.08e-19	1.37e-16	-0.902457	-0.902457	-0.902457	1.01939	0.628447	1.05954
114564	ENSMUSG00000062783	Csprs	GL456221.1	111572	163011	225.843	-11.5026	1.49452	-7.69651	1.4e-14	1.24e-12	-0.839016	-0.839016	-0.839016	1.15923	0.121007	1.23681
58185	ENSMUSG00000020641	Rsad2	12	26442746	26456452	259.309	-11.7013	2.42718	-4.82095	1.43e-06	2.38e-05	-0.733563	-0.733563	-0.733563	1.30493	-0.352625	1.24839
83558	ENSMUSG00000009670	Tex11	X	100838648	101059667	276.419	-11.7922	1.21555	-9.70109	2.98e-22	6.85e-20	-0.911405	-0.911405	-0.911405	0.91446	0.999415	0.82034
NA	ENSMUSG00000097651	4930461G14Rik	9	58455122	58469635	667.85	-12.104	2.09767	-5.77022	7.92e-09	2.34e-07	-0.775839	-0.775839	-0.687831	1.27781	-0.302669	1.26437
246728	ENSMUSG00000032690	Oas2	5	120730333	120749853	527.272	-12.7251	2.7522	-4.62361	3.77e-06	5.55e-05	-0.698959	-0.698959	-0.698959	1.28838	-0.475413	1.28391
26388	ENSMUSG00000026535	Ifi202b	1	173962568	173982744	1086.86	-13.7689	1.39028	-9.9037	4.01e-23	1.05e-20	-0.885446	-0.885446	-0.885446	1.11618	0.441405	1.09875

## Sheet: B
Overview of the significantly enriched selected pathways (hypergeometric test with Benjamini–Hochberg correction, FDR < 0.1) according to KEGG pathway enrichment analysis using upregulated genes in Bap1-/- mouse mesothelioma cells.
Pathway description	FDR	Genes
PI3K-Akt signaling	0.000226	Angpt2,Angpt4,Ccnd2,Col1a2,Col2a1,Col4a1,Col4a2,Col4a6,Col5a3,Col6a1,Col6a2,Creb5,Csf1,Efna4,Fgf5,Fgfr1,Fgfr2,Itga1,Itga8,Lama1,Met,Mlst8,Pck2,Pdgfrb,Pik3r1,Pik3r3,Prkca,Thbs3
MAPK signaling	0.0123	Cacna1c,Cacna1g,Cacna1h,Cacna2d1,Cacnb4,Ddit3,Dusp8,Fgf5,Fgfr1,Fgfr2,Flna,Pdgfrb,Prkaca,Prkca,Rasgrp3,Stmn1,Taok2,Tgfb3
Hippo signaling	0.000476	Actg1,Bmp4,Ccnd2,Frmd6,Fzd1,Fzd3,Fzd8,Gli2,Id2,Lats2,Nkd1,Tcf7l1,Tcf7l2,Tgfb3,Wnt2b,Wnt5b
Focal adhesion	6.93e-07	Actg1,Ccnd2,Col1a2,Col2a1,Col4a1,Col4a2,Col4a6,Col5a3,Col6a1,Col6a2,Flna,Itga1,Itga8,Lama1,Met,Mylk,Pak3,Pdgfrb,Pik3r1,Pik3r3,Prkca,Shc2,Shc4,Thbs3,Tln2,Vasp
Ras signaling	5.46e-05	Angpt2,Angpt4,Csf1,Efna4,Fgf5,Fgfr1,Fgfr2,Ksr1,Met,Pak3,Pdgfrb,Pik3r1,Pik3r3,Plce1,Prkaca,Prkca,Ralgds,Rasa3,Rasgrp3,Rel,Rgl1,Shc2,Shc4

## Sheet: C
Incidence of tumor in different strains of mice upon intrathoracic inactivation of conditional alleles
Genotype	# mice in cohort	# mice with mesothelioma	# mice with other tumors
Bap1f/f;Nf2f/f;Cdkn2ab-/- (BNC)	n=18	n=18	NA
Bap1f/+;Nf2f/f;Cdkn2ab-/-	n=08	n=08	NA
Nf2f/f;Cdkn2ab-/- (NC)	n=23	n=17	n=6
Bap1f/f;Nf2f/+;Cdkn2ab-/-	n=12	n=06	NA
Bap1f/+;Nf2f/+;Cdkn2ab-/-	n=12	n=02	NA
Bap1f/f	n=11	n=00	n=2
Bap1f/+	n=09	n=01	n=01
Bap1f/f;Nf2f/f;Cdkn2a f/f (BNCa)	n=14	n=13	NA
Bap1+/f;Nf2f/f;Cdkn2a f/f	n=11	n=09	NA
Nf2f/f;Cdkn2a f/f (NCa)	n=17	n=12	n=4

## Sheet: D
List of antibodies used
Antibody	Source	Catalog number
CD-3	Thermo Scientific	RM-9107
CD-4	eBioscience	14-9766-80
CD45R/B220	Internal	-
EZH2	Cell signaling	#5246
F4/80	AbD Serotec	MCA497
FAK	Cell Signaling	#3285
FOXP33	eBioscience	14-5773
Keratine-WS	DakoCytomation	Z0622
Ki-67	Abcam	ab15580
P53	Vector Laboratories	VP-P956
Phospho-AKT	Cell Signaling	#4060
Phospho-EGFR	Abcam	ab40815
Phospho-ERK	Cell Signaling	#4370
Phospho-S6	Cell Signaling	#2211
Vimentine	Cell Signaling	#5741
Podoplanin	Abcam	ab11936
CK8	University of Iowa	Troma I
WT-1	Santa Cruz	sc-192
TTF-1	DakoCytomation	M3575
MYF-4	Novocastra	NCL-Myf-4
Caspase-3	Cell Signaling	#9661
H3K27me3	Abcam	Ab6002
H2A119ub1	Cell Signaling	#8240
CD3	NeoMarkers	RM-9107
CD4	Cell Marque	104R-15
CD68	Dako	M0814
Podoplanin	Dako	M3619
EZH2	Leica	NCL-L-EZH2
Keratin wide spectrum	Monosan	MS-343-P
P-AKT	Cell signaling	4060
P-S6	Cell signaling	9206
WT1	Dako	M3561
P-ERK	Cell signalling	4370

## Sheet: E
Ingenuity Canonical Pathways	-log(p-value)	Ratio	Molecules
Hepatic Fibrosis / Hepatic Stellate Cell Activation	7.32	0.0806	COL10A1,COL11A1,COL15A1,COL18A1,COL24A1,COL8A2,EDNRA,FLT1,HGF,IGF2,IL10,PDGFRA,TGFB3,VEGFA,VEGFC
Axonal Guidance Signaling	4.17	0.0382	ADAM12,ADAMTS16,ADAMTS3,BMP2,DPYSL5,EPHA5,EPHA7,GNG4,MMP17,NGF,PLXNA3,PLXNB3,PRKCB,SEMA3D,SEMA6D,VEGFA,VEGFC,WNT10A,WNT6
cAMP-mediated signaling	3.49	0.0485	AKAP5,CAMK1,CREB3,DUSP4,DUSP6,GPER1,GRM7,HTR7,PDE3B,RGS10,RGS18
GP6 Signaling Pathway	3.24	0.0593	COL10A1,COL11A1,COL15A1,COL18A1,COL24A1,COL8A2,LAMC2,PRKCB
G-Protein Coupled Receptor Signaling	2.71	0.0389	CREB3,DUSP4,DUSP6,GPER1,GRM7,HTR7,PDE3B,PRKCB,RGS10,RGS16,RGS18
Opioid Signaling Pathway	2.65	0.0407	CAMK1,CLTB,CREB3,NPBWR1,PRKCB,RGS10,RGS16,RGS18,RGS5,TH
Neuroinflammation Signaling Pathway	2.37	0.0351	CALB2,CREB3,GABRA4,GABRB1,GAD2,HLA-DRA,IL10,NGF,TGFB3,TLR7,TREM2
Hematopoiesis from Pluripotent Stem Cells	2.34	0.0816	CD8A,CD8B,IL10,KITLG
CDP-diacylglycerol Biosynthesis I	2.32	0.12	CDS1,GPAT3,MBOAT1
Nitric Oxide Signaling in the Cardiovascular System	2.28	0.0522	FLT1,PDE3B,PRKCB,PRKG2,VEGFA,VEGFC
Phosphatidylglycerol Biosynthesis II (Non-plastidic)	2.23	0.111	CDS1,GPAT3,MBOAT1
Osteoarthritis Pathway	2.04	0.0379	BMP2,COL10A1,CREB3,JAG1,RBPJ,SOX9,VEGFA,VEGFC
Colorectal Cancer Metastasis Signaling	2.04	0.0353	GNG4,MMP17,RALGDS,TGFB3,TLR7,VEGFA,VEGFC,WNT10A,WNT6
Protein Kinase A Signaling	2.02	0.0301	ADD2,AKAP5,CREB3,DUSP4,DUSP6,GNG4,PDE3B,PRKCB,PTPDC1,PTPRN,TGFB3,TH
STAT3 Pathway	2	0.0455	FLT1,HGF,IL17RD,PDGFRA,TNFRSF11A,VEGFA
Communication between Innate and Adaptive Immune Cells	1.98	0.0521	CD8A,CD8B,HLA-DRA,IL10,TLR7
Ephrin Receptor Signaling	1.94	0.0395	CREB3,EPHA5,EPHA7,GNG4,SORBS1,VEGFA,VEGFC
NF-kB Signaling	1.82	0.0374	BMP2,FLT1,NGF,PDGFRA,PRKCB,TLR7,TNFRSF11A
Human Embryonic Stem Cell Pluripotency	1.82	0.0414	BMP2,NGF,PDGFRA,TGFB3,WNT10A,WNT6
GŒ±s Signaling	1.79	0.0467	ADD2,CREB3,GNG4,GPER1,HTR7
Regulation of the Epithelial-Mesenchymal Transition Pathway	1.71	0.0355	FGF5,HGF,JAG1,RBPJ,TGFB3,WNT10A,WNT6
Intrinsic Prothrombin Activation Pathway	1.7	0.0714	COL10A1,COL18A1,KLK14
Neuropathic Pain Signaling In Dorsal Horn Neurons	1.64	0.0427	CAMK1,GRIA3,GRM7,KCNH2,PRKCB
Huntington's Disease Signaling	1.62	0.0317	CLTB,CREB3,GNG4,HSPA2,NGF,PRKCB,SGK1,SH3GL3
Glycine Degradation (Creatine Biosynthesis)	1.56	0.5	GATM
Glutamate Dependent Acid Resistance	1.56	0.5	GAD2
Role of Macrophages, Fibroblasts and Endothelial Cells in Rheumatoid Arthritis	1.45	0.0279	CREB3,IL10,PRKCB,TLR7,VEGFA,VEGFC,WIF1,WNT10A,WNT6
Apelin Cardiac Fibroblast Signaling Pathway	1.44	0.0909	ACE2,TGFB3
Bladder Cancer Signaling	1.39	0.0426	FGF5,MMP17,VEGFA,VEGFC
GABA Receptor Signaling	1.37	0.0421	GABRA4,GABRB1,GAD2,KCNH2
Role of Pattern Recognition Receptors in Recognition of Bacteria and Viruses	1.36	0.036	IL10,PRKCB,RNASEL,TGFB3,TLR7
VEGF Family Ligand-Receptor Interactions	1.36	0.0417	FLT1,PRKCB,VEGFA,VEGFC
Glutamate Receptor Signaling	1.36	0.0526	GRIA3,GRID2,GRM7
Synaptic Long Term Depression	1.36	0.0323	GRIA3,GRID2,GRM7,PLA2G7,PRKCB,PRKG2
Apelin Liver Signaling Pathway	1.31	0.0769	COL10A1,COL18A1
PCP pathway	1.29	0.0492	NDP,WNT10A,WNT6
Ephrin A Signaling	1.27	0.0484	EPHA5,EPHA7,VAV3
Catecholamine Biosynthesis	1.27	0.25	TH
Acetate Conversion to Acetyl-CoA	1.27	0.25	ACSS3
Dendritic Cell Maturation	1.27	0.0306	COL10A1,COL18A1,CREB3,HLA-DRA,IL10,TREM2
Ovarian Cancer Signaling	1.24	0.0331	EDNRA,VEGFA,VEGFC,WNT10A,WNT6
Tetrapyrrole Biosynthesis II	1.17	0.2	ALAD
Glutamate Degradation III (via 4-aminobutyrate)	1.17	0.2	GAD2
VEGF Signaling	1.17	0.036	FLT1,PRKCB,VEGFA,VEGFC
ERK5 Signaling	1.16	0.0435	CREB3,NGF,SGK1
Amyotrophic Lateral Sclerosis Signaling	1.15	0.0354	GRIA3,GRID2,VEGFA,VEGFC
Basal Cell Carcinoma Signaling	1.11	0.0417	BMP2,WNT10A,WNT6
Glycine Cleavage Complex	1.1	0.167	GLDC
CREB Signaling in Neurons	1.08	0.0274	CREB3,GNG4,GRIA3,GRID2,GRM7,PRKCB
Glioma Signaling	1.06	0.0328	CAMK1,IGF2,PDGFRA,PRKCB
Pancreatic Adenocarcinoma Signaling	1.06	0.0328	RALGDS,TGFB3,VEGFA,VEGFC
GŒ±i Signaling	1.06	0.0328	GNG4,GRM7,RALGDS,RGS10
Wnt/Œ≤-catenin Signaling	1.05	0.0291	SOX9,TGFB3,WIF1,WNT10A,WNT6
PTEN Signaling	1.05	0.0325	BCL2L11,FLT1,PDGFRA,TNFRSF11A
eNOS Signaling	1.03	0.0287	FLT1,HSPA2,PRKCB,VEGFA,VEGFC
Molecular Mechanisms of Cancer	1.02	0.0228	BCL2L11,BMP2,PRKCB,RALGDS,RASGRF1,RBPJ,TGFB3,WNT10A,WNT6
Notch Signaling	1.02	0.0526	JAG1,RBPJ
Synaptic Long Term Potentiation	1.02	0.0317	CREB3,GRIA3,GRM7,PRKCB
HIF1Œ± Signaling	1.02	0.0317	MMP17,SLC2A3,VEGFA,VEGFC
Inhibition of Matrix Metalloproteases	1	0.0513	ADAM12,MMP17
Atherosclerosis Signaling	0.996	0.0312	COL10A1,COL18A1,PLA2G7,TPSAB1/TPSB2
Role of Osteoblasts, Osteoclasts and Chondrocytes in Rheumatoid Arthritis	0.971	0.0255	BMP2,IL10,TNFRSF11A,WIF1,WNT10A,WNT6
Mechanisms of Viral Exit from Host Cells	0.963	0.0488	PRKCB,SH3GL3
Neurotrophin/TRK Signaling	0.963	0.0357	CREB3,NGF,SPRY2
Th1 and Th2 Activation Pathway	0.936	0.0267	CD8A,GFI1,HLA-DRA,IL10,JAG1
Prostanoid Biosynthesis	0.932	0.111	PTGIS
Heme Biosynthesis II	0.932	0.111	ALAD
RAR Activation	0.914	0.0263	BMP2,CRABP1,PRKCB,TGFB3,VEGFA
Crosstalk between Dendritic Cells and Natural Killer Cells	0.907	0.0337	HLA-DRA,TLR7,TREM2
Macropinocytosis Signaling	0.907	0.0337	HGF,NGF,PRKCB
Altered T Cell and B Cell Signaling in Rheumatoid Arthritis	0.896	0.0333	HLA-DRA,IL10,TLR7
P2Y Purigenic Receptor Signaling Pathway	0.893	0.0286	CREB3,GNG4,P2RY1,PRKCB
Dermatan Sulfate Biosynthesis (Late Stages)	0.879	0.0435	CHST15,NDST3
Factors Promoting Cardiogenesis in Vertebrates	0.876	0.0326	BMP2,PRKCB,TGFB3
FGF Signaling	0.876	0.0326	CREB3,FGF5,HGF
Triacylglycerol Biosynthesis	0.866	0.0426	GPAT3,MBOAT1
Autoimmune Thyroid Disease Signaling	0.836	0.0408	HLA-DRA,IL10
Chondroitin Sulfate Biosynthesis (Late Stages)	0.836	0.0408	CHST15,NDST3
IL-8 Signaling	0.821	0.0245	FLT1,GNG4,PRKCB,VEGFA,VEGFC
Hematopoiesis from Multipotent Stem Cells	0.815	0.0833	KITLG
Th2 Pathway	0.801	0.0263	GFI1,HLA-DRA,IL10,JAG1
Clathrin-mediated Endocytosis Signaling	0.79	0.0239	CLTB,FGF5,SH3GL3,VEGFA,VEGFC
CTLA4 Signaling in Cytotoxic T Lymphocytes	0.788	0.0297	CD8A,CD8B,CLTB
Semaphorin Signaling in Neurons	0.783	0.0377	CRMP1,DPYSL5
Fatty Acid Activation	0.783	0.0769	ACSBG1
Chondroitin Sulfate Biosynthesis	0.733	0.0351	CHST15,NDST3
GŒ±q Signaling	0.733	0.0247	GNG4,PRKCB,RGS16,RGS18
Dermatan Sulfate Biosynthesis	0.71	0.0339	CHST15,NDST3
Type I Diabetes Mellitus Signaling	0.706	0.027	GAD2,HLA-DRA,PTPRN
Chondroitin Sulfate Degradation (Metazoa)	0.701	0.0625	HEXB
Vitamin-C Transport	0.701	0.0625	SLC2A3
SPINK1 Pancreatic Cancer Pathway	0.699	0.0333	CPA3,KLK14
Role of NFAT in Cardiac Hypertrophy	0.697	0.0221	AKAP5,CAMK1,GNG4,PRKCB,TGFB3
Glioblastoma Multiforme Signaling	0.684	0.0235	IGF2,PDGFRA,WNT10A,WNT6
Retinoic acid Mediated Apoptosis Signaling	0.678	0.0323	CRABP1,TIPARP
Œ≥-linolenate Biosynthesis II (Animals)	0.678	0.0588	ACSBG1
Dermatan Sulfate Degradation (Metazoa)	0.678	0.0588	HEXB
Mitochondrial L-carnitine Shuttle Pathway	0.678	0.0588	ACSBG1
T Cell Receptor Signaling	0.662	0.0256	CD8A,CD8B,VAV3
Differential Regulation of Cytokine Production in Macrophages and T Helper Cells by IL-17A and IL-17F	0.656	0.0556	IL10
Calcium-induced T Lymphocyte Apoptosis	0.638	0.0303	HLA-DRA,PRKCB
Eicosanoid Signaling	0.62	0.0294	PLA2G7,PTGIS
Cardiomyocyte Differentiation via BMP Receptors	0.616	0.05	BMP2
Oxidative Ethanol Degradation III	0.599	0.0476	ACSS3
Sperm Motility	0.588	0.0234	PLA2G7,PRKCB,PRKG2
Ephrin B Signaling	0.583	0.0278	GNG4,VAV3
Natural Killer Cell Signaling	0.575	0.0231	Klra7 (includes others),PRKCB,VAV3
T Helper Cell Differentiation	0.575	0.0274	HLA-DRA,IL10
Role of NANOG in Mammalian Embryonic Stem Cell Pluripotency	0.575	0.0231	BMP2,WNT10A,WNT6
Cellular Effects of Sildenafil (Viagra)	0.57	0.0229	KCNH2,PDE3B,PRKG2
Hypoxia Signaling in the Cardiovascular System	0.567	0.027	CREB3,VEGFA
Role of Tissue Factor in Cancer	0.564	0.0227	FGF5,VEGFA,VEGFC
Differential Regulation of Cytokine Production in Intestinal Epithelial Cells by IL-17A and IL-17F	0.564	0.0435	IL10
Pyrimidine Deoxyribonucleotides De Novo Biosynthesis I	0.564	0.0435	AK5
TREM1 Signaling	0.559	0.0267	IL10,TLR7
Heparan Sulfate Biosynthesis (Late Stages)	0.551	0.0263	CHST15,NDST3
Role of Wnt/GSK-3Œ≤ Signaling in the Pathogenesis of Influenza	0.544	0.026	WNT10A,WNT6
Chemokine Signaling	0.544	0.026	CAMK1,PRKCB
ILK Signaling	0.542	0.0203	BMP2,CREB3,VEGFA,VEGFC
Th1 Pathway	0.535	0.0219	CD8A,HLA-DRA,IL10
Iron homeostasis signaling pathway	0.535	0.0219	BMP2,PDGFRA,SLC25A37
Ethanol Degradation IV	0.533	0.04	ACSS3
Antiproliferative Role of TOB in T Cell Signaling	0.519	0.0385	TGFB3
Cardiac Œ≤-adrenergic Signaling	0.519	0.0214	AKAP5,GNG4,PDE3B
ERK/MAPK Signaling	0.506	0.0195	CREB3,DUSP4,DUSP6,PRKCB
SPINK1 General Cancer Pathway	0.506	0.0244	Mt1,Mt2
Corticotropin Releasing Hormone Signaling	0.503	0.021	CREB3,PRKCB,VEGFA
Calcium Signaling	0.502	0.0194	AKAP5,CAMK1,CREB3,GRIA3
Heparan Sulfate Biosynthesis	0.499	0.0241	CHST15,NDST3
GDNF Family Ligand-Receptor Interactions	0.492	0.0238	ARTN,GFRA2
Thrombin Signaling	0.48	0.019	CAMK1,F2RL2,GNG4,PRKCB
Growth Hormone Signaling	0.479	0.0233	IGF2,PRKCB
Allograft Rejection Signaling	0.479	0.0233	HLA-DRA,IL10
Regulation of IL-2 Expression in Activated and Anergic T Lymphocytes	0.479	0.0233	TGFB3,VAV3
IL-12 Signaling and Production in Macrophages	0.478	0.0203	IL10,PRKCB,TGFB3
G Protein Signaling Mediated by Tubby	0.457	0.0323	GNG4
Renal Cell Carcinoma Signaling	0.453	0.0222	HGF,VEGFA
Fatty Acid Œ≤-oxidation I	0.446	0.0312	ACSBG1
Œ±-Adrenergic Signaling	0.441	0.0217	GNG4,PRKCB
FcŒ≥ Receptor-mediated Phagocytosis in Macrophages and Monocytes	0.441	0.0217	PRKCB,VAV3
Neuregulin Signaling	0.435	0.0215	AREG,PRKCB
Circadian Rhythm Signaling	0.435	0.0303	CREB3
TGF-Œ≤ Signaling	0.435	0.0215	BMP2,TGFB3
Endocannabinoid Cancer Inhibition Pathway	0.431	0.019	CREB3,VEGFA,VEGFC
CCR5 Signaling in Macrophages	0.429	0.0213	GNG4,PRKCB
Inhibition of Angiogenesis by TSP1	0.425	0.0294	VEGFA
Retinoate Biosynthesis I	0.425	0.0294	BMP2
Ethanol Degradation II	0.425	0.0294	ACSS3
HER-2 Signaling in Breast Cancer	0.419	0.0208	AREG,PRKCB
IL-4 Signaling	0.419	0.0208	HLA-DRA,HMGA1
Coagulation System	0.416	0.0286	PLAU
Salvage Pathways of Pyrimidine Ribonucleotides	0.413	0.0206	AK5,SGK1
Relaxin Signaling	0.41	0.0184	GNG4,PDE3B,VEGFA
Dopamine-DARPP32 Feedback in cAMP Signaling	0.41	0.0184	CREB3,PRKCB,PRKG2
PDGF Signaling	0.408	0.0204	PDGFRA,PRKCB
B Cell Development	0.406	0.0278	HLA-DRA
Complement System	0.397	0.027	CFH
Antigen Presentation Pathway	0.388	0.0263	HLA-DRA
Tec Kinase Signaling	0.378	0.0175	GNG4,PRKCB,VAV3
CXCR4 Signaling	0.375	0.0174	ELMO3,GNG4,PRKCB
Melanocyte Development and Pigmentation Signaling	0.372	0.019	CREB3,KITLG
Oncostatin M Signaling	0.371	0.025	PLAU
ErbB Signaling	0.368	0.0189	AREG,PRKCB
Aldosterone Signaling in Epithelial Cells	0.367	0.0172	HSPA2,PRKCB,SGK1
Phospholipase C Signaling	0.364	0.0164	CREB3,GNG4,PRKCB,RALGDS
Role of PKR in Interferon Induction and Antiviral Response	0.363	0.0244	RNASEL
tRNA Splicing	0.356	0.0238	PDE3B
Antioxidant Action of Vitamin C	0.354	0.0183	PLA2G7,SLC2A3
Thyroid Hormone Metabolism II (via Conjugation and/or Degradation)	0.348	0.0233	LARGE1
Serotonin Receptor Signaling	0.348	0.0233	HTR7
Pyrimidine Ribonucleotides Interconversion	0.34	0.0227	AK5
Stearate Biosynthesis I (Animals)	0.34	0.0227	ACSBG1
GPCR-Mediated Nutrient Sensing in Enteroendocrine Cells	0.34	0.0179	GNG4,PRKCB
T Cell Exhaustion Signaling Pathway	0.339	0.0165	HLA-DRA,IL10,VEGFA
Sertoli Cell-Sertoli Cell Junction Signaling	0.335	0.0164	PRKG2,SORBS1,TGFB3
Role of IL-17F in Allergic Inflammatory Airway Diseases	0.333	0.0222	CREB3
iNOS Signaling	0.333	0.0222	HMGA1
Thyroid Cancer Signaling	0.326	0.0217	NGF
Pyrimidine Ribonucleotides De Novo Biosynthesis	0.326	0.0217	AK5
FAT10 Cancer Signaling Pathway	0.326	0.0217	TGFB3
nNOS Signaling in Neurons	0.32	0.0213	PRKCB
Virus Entry via Endocytic Pathways	0.315	0.0169	CLTB,PRKCB
p38 MAPK Signaling	0.315	0.0169	CREB3,TGFB3
Graft-versus-Host Disease Signaling	0.313	0.0208	HLA-DRA
G Beta Gamma Signaling	0.311	0.0168	GNG4,PRKCB
UVC-Induced MAPK Signaling	0.307	0.0204	PRKCB
Role of NFAT in Regulation of the Immune Response	0.304	0.0155	AKAP5,GNG4,HLA-DRA
HGF Signaling	0.303	0.0165	HGF,PRKCB
Primary Immunodeficiency Signaling	0.301	0.02	CD8A
B Cell Receptor Signaling	0.301	0.0155	CREB3,PRKCB,VAV3
NGF Signaling	0.288	0.016	CREB3,NGF
Endothelin-1 Signaling	0.287	0.0151	EDNRA,PLA2G7,PRKCB
Glucocorticoid Receptor Signaling	0.283	0.0144	HSPA2,IL10,PLAU,SGK1,TGFB3
Fc Epsilon RI Signaling	0.281	0.0157	PRKCB,VAV3
Role of Cytokines in Mediating Communication between Immune Cells	0.278	0.0185	IL10
Transcriptional Regulatory Network in Embryonic Stem Cells	0.278	0.0185	OTX1
Triacylglycerol Degradation	0.278	0.0185	NDST3
3-phosphoinositide Biosynthesis	0.277	0.0149	NUDT11,PDGFRA,PTPRN
fMLP Signaling in Neutrophils	0.274	0.0155	GNG4,PRKCB
Nicotine Degradation III	0.268	0.0179	LARGE1
Unfolded protein response	0.268	0.0179	HSPA2
Phagosome Formation	0.264	0.0152	PRKCB,TLR7
Adrenomedullin signaling pathway	0.264	0.0145	CFH,KCNH2,PRKG2
mTOR Signaling	0.262	0.0144	PRKCB,VEGFA,VEGFC
Gap Junction Signaling	0.262	0.0144	GRIA3,PRKCB,PRKG2
Adipogenesis pathway	0.258	0.0149	BMP2,SOX9
PI3K Signaling in B Lymphocytes	0.255	0.0148	PRKCB,VAV3
Nur77 Signaling in T Lymphocytes	0.253	0.0169	HLA-DRA
Apelin Pancreas Signaling Pathway	0.253	0.0169	PDE3B
Androgen Signaling	0.252	0.0147	GNG4,PRKCB
Breast Cancer Regulation by Stathmin1	0.252	0.0142	CAMK1,GNG4,PRKCB
Leukocyte Extravasation Signaling	0.249	0.0141	MMP17,PRKCB,VAV3
CCR3 Signaling in Eosinophils	0.249	0.0146	GNG4,PRKCB
autophagy	0.243	0.0164	ATG9B
p70S6K Signaling	0.24	0.0143	F2RL2,PRKCB
Wnt/Ca+ pathway	0.239	0.0161	CREB3
Activation of IRF by Cytosolic Pattern Recognition Receptors	0.234	0.0159	IL10
Phospholipases	0.234	0.0159	PLA2G7
GŒ±12/13 Signaling	0.231	0.014	F2RL2,VAV3
D-myo-inositol (1,4,5,6)-Tetrakisphosphate Biosynthesis	0.228	0.0139	NUDT11,PTPRN
D-myo-inositol (3,4,5,6)-tetrakisphosphate Biosynthesis	0.228	0.0139	NUDT11,PTPRN
Melatonin Degradation I	0.226	0.0154	LARGE1
Pyridoxal 5'-phosphate Salvage Pathway	0.226	0.0154	SGK1
Nicotine Degradation II	0.226	0.0154	LARGE1
Cell Cycle: G1/S Checkpoint Regulation	0.218	0.0149	TGFB3
UVB-Induced MAPK Signaling	0.214	0.0147	PRKCB
IL-10 Signaling	0.21	0.0145	IL10
Remodeling of Epithelial Adherens Junctions	0.21	0.0145	HGF
Superpathway of Melatonin Degradation	0.207	0.0143	LARGE1
Thrombopoietin Signaling	0.199	0.0139	PRKCB
Melatonin Signaling	0.199	0.0139	PRKCB
Actin Cytoskeleton Signaling	0	0.00866	FGF5,VAV3
NRF2-mediated Oxidative Stress Response	0	0.00495	PRKCB
PPARŒ±/RXRŒ± Activation	0	0.0108	PRKCB,TGFB3
Aryl Hydrocarbon Receptor Signaling	0	0.00704	TGFB3
LPS/IL-1 Mediated Inhibition of RXR Function	0	0.0135	ACSBG1,CHST15,NDST3
Acute Phase Response Signaling	0	0.00568	CRABP1
Hepatic Cholestasis	0	0.0125	PRKCB,TGFB3
VDR/RXR Activation	0	0.0128	PRKCB
Tight Junction Signaling	0	0.0119	F2RL2,TGFB3
TR/RXR Activation	0	0.01	PDE3B
Erythropoietin Signaling	0	0.0114	PRKCB
14-3-3-mediated Signaling	0	0.00719	PRKCB
LPS-stimulated MAPK Signaling	0	0.0105	PRKCB
NF-Œ∫B Activation by Viruses	0	0.0105	PRKCB
IL-3 Signaling	0	0.0111	PRKCB
CD28 Signaling in T Helper Cells	0	0.00746	HLA-DRA
Angiopoietin Signaling	0	0.0116	ANGPT4
Renin-Angiotensin Signaling	0	0.00769	PRKCB
Cardiac Hypertrophy Signaling	0	0.00826	GNG4,TGFB3
CDK5 Signaling	0	0.00952	NGF
iCOS-iCOSL Signaling in T Helper Cells	0	0.008	HLA-DRA
HMGB1 Signaling	0	0.00709	TGFB3
FLT3 Signaling in Hematopoietic Progenitor Cells	0	0.0109	CREB3
GNRH Signaling	0	0.0118	CREB3,PRKCB
Cholecystokinin/Gastrin-mediated Signaling	0	0.00935	PRKCB
ATM Signaling	0	0.0103	CREB3
Antiproliferative Role of Somatostatin Receptor 2	0	0.0115	GNG4
Germ Cell-Sertoli Cell Junction Signaling	0	0.0111	SORBS1,TGFB3
Prolactin Signaling	0	0.011	PRKCB
Prostate Cancer Signaling	0	0.00971	CREB3
Acute Myeloid Leukemia Signaling	0	0.0101	KITLG
Type II Diabetes Mellitus Signaling	0	0.0129	ACSBG1,PRKCB
Chronic Myeloid Leukemia Signaling	0	0.00885	TGFB3
Production of Nitric Oxide and Reactive Oxygen Species in Macrophages	0	0.0051	PRKCB
Sphingosine-1-phosphate Signaling	0	0.00794	PDGFRA
Systemic Lupus Erythematosus Signaling	0	0.00847	IL10,TLR7
Cdc42 Signaling	0	0.00599	HLA-DRA
EIF2 Signaling	0	0.00437	VEGFA
AMPK Signaling	0	0.00913	AK5,CREB3
PAK Signaling	0	0.00917	PDGFRA
Estrogen-Dependent Breast Cancer Signaling	0	0.0115	CREB3
Leptin Signaling in Obesity	0	0.0114	PDE3B
Glioma Invasiveness Signaling	0	0.0128	PLAU
IL-1 Signaling	0	0.011	GNG4
RANK Signaling in Osteoclasts	0	0.00962	TNFRSF11A
Neuroprotective Role of THOP1 in Alzheimer's Disease	0	0.00833	TPSAB1/TPSB2
PKCŒ∏ Signaling in T Lymphocytes	0	0.012	HLA-DRA,VAV3
Role of MAPK Signaling in the Pathogenesis of Influenza	0	0.0127	PLA2G7
MSP-RON Signaling Pathway	0	0.0135	KLK14
OX40 Signaling Pathway	0	0.0111	HLA-DRA
Cyclins and Cell Cycle Regulation	0	0.0123	TGFB3
Signaling by Rho Family GTPases	0	0.00397	GNG4
RhoGDI Signaling	0	0.00571	GNG4
ErbB2-ErbB3 Signaling	0	0.013	ETV4
ErbB4 Signaling	0	0.0125	PRKCB
D-myo-inositol-5-phosphate Metabolism	0	0.0123	NUDT11,PTPRN
Superpathway of Inositol Phosphate Compounds	0	0.0127	NUDT11,PDGFRA,PTPRN
Serotonin Degradation	0	0.0135	LARGE1
3-phosphoinositide Degradation	0	0.0127	NUDT11,PTPRN
Epithelial Adherens Junction Signaling	0	0.0134	HGF,SORBS1
PEDF Signaling	0	0.0105	NGF
Agranulocyte Adhesion and Diapedesis	0	0.00521	MMP17
Granulocyte Adhesion and Diapedesis	0	0.00556	MMP17
UVA-Induced MAPK Signaling	0	0.00885	TIPARP
HIPPO signaling	0	0.0118	AJUBA
Toll-like Receptor Signaling	0	0.0132	TLR7
SAPK/JNK Signaling	0	0.00893	DUSP4
Protein Ubiquitination Pathway	0	0.00369	HSPA2
Xenobiotic Metabolism Signaling	0	0.0134	CAMK1,CHST15,NDST3,PRKCB
Insulin Receptor Signaling	0	0.0136	PDE3B,SGK1
Integrin Signaling	0	0.00452	TSPAN5
Death Receptor Signaling	0	0.0108	TIPARP
PPAR Signaling	0	0.0099	PDGFRA
Dopamine Receptor Signaling	0	0.013	TH
Apoptosis Signaling	0	0.0104	BCL2L11
IL-6 Signaling	0	0.00735	VEGFA
BMP signaling pathway	0	0.0122	BMP2
Gustation Pathway	0	0.013	P2RY1,PDE3B
Phagosome Maturation	0	0.00676	HLA-DRA
IL-7 Signaling Pathway	0	0.0108	HGF
Sirtuin Signaling Pathway	0	0.0103	ATG9B,BCL2L11,DUSP6
Th17 Activation Pathway	0	0.011	IL10
Endocannabinoid Developing Neuron Pathway	0	0.00781	CREB3
Apelin Cardiomyocyte Signaling Pathway	0	0.0087	PRKCB
Apelin Endothelial Signaling Pathway	0	0.00787	PRKCB
GM-CSF Signaling	0	0.0123	PRKCB
